# Supplementary material for: Single molecule analyses reveal dynamics of Salmonella translocated effector proteins in host cell endomembranes
Source: Nat Commun. 2023 Mar 4;14:1240. doi: 10.1038/s41467-023-36758-9 (PMC9985595; doi:10.1038/s41467-023-36758-9)
Supplement: Supplementary file 21 — Source Data [file 41467_2023_36758_MOESM21_ESM.xlsx]

## Sheet: Figure 4 b
LAMP1
VG-062_090_091		trajectories pooled_MSD curve
MSD vs. Time Plot (dt [s] | <dx^2>) [µm^2] | 95% CI [µm^2]
0.032	0.0123991	1.68782e-07
0.064	0.0217847	3.43349e-07
0.096	0.0299053	5.59748e-07
0.128	0.0370106	7.98978e-07
0.16	0.0429804	1.05401e-06
Diffusion coefficient			µm2 x s-1
0.096	0.0211957	0.220788	0.0551971
SseF
VG-057_090_091		trajectories pooled_MSD curve
MSD vs. Time Plot (dt [s] | <dx^2>) [µm^2] | 95% CI [µm^2]
0.032	0.013836	2.13512e-07
0.064	0.0268244	4.76722e-07
0.096	0.0390298	8.17643e-07
0.128	0.0502809	1.21175e-06
0.16	0.0604243	1.6541e-06
Diffusion coefficient			µm2 x s-1
0.096	0.0335999	0.349999	0.0874998
SifA
VG-057_062_088		trajectories pooled_MSD curve
MSD vs. Time Plot (dt [s] | <dx^2>) [µm^2] | 95% CI [µm^2]
0.032	0.0102318	3.32683e-07
0.064	0.0196765	7.13273e-07
0.096	0.027947	1.14426e-06
0.128	0.0353986	1.60127e-06
0.16	0.0421278	2.08084e-06
Diffusion coefficient			µm2 x s-1
0.096	0.0224514	0.233868	0.0584671
PipB2
VG-072_088_090		trajectories pooled_MSD curve
MSD vs. Time Plot (dt [s] | <dx^2>) [µm^2] | 95% CI [µm^2]
0.032	0.0161853	1.68292e-07
0.064	0.0322103	3.86476e-07
0.096	0.0475917	6.75001e-07
0.128	0.0618285	1.01249e-06
0.16	0.0750899	1.40087e-06
Diffusion coefficient			µm2 x s-1
0.096	0.0428796	0.446662	0.111666

## Sheet: Figure 4 c
SifA D6					mean D
20221012_01_TALM SifA del CC_1_561_
					0.0891319
MSD vs. Time Plot (dt [s] | <dx^2>) [µm^2] | 95% CI [µm^2]
0.032	0.00821203	1.82819e-06
0.064	0.0161027	4.02316e-06
0.096	0.0232009	6.60363e-06
0.128	0.0295423	9.36996e-06
0.16	0.0361968	1.25945e-05
Diffusion coefficient			µm2 x s-1
0.096	0.0200942	0.209314	0.0523285
_20221012_01_TALM SifA del CC_2_561_
MSD vs. Time Plot (dt [s] | <dx^2>) [µm^2] | 95% CI [µm^2]
0.032	0.0106727	2.1372e-06
0.064	0.0205668	4.77823e-06
0.096	0.0302915	8.37845e-06
0.128	0.0399308	1.2728e-05
0.16	0.0487637	1.75674e-05
Diffusion coefficient			µm2 x s-1
0.096	0.0281969	0.293718	0.0734294
_20221012_01_TALM SifA del CC_3_561_
MSD vs. Time Plot (dt [s] | <dx^2>) [µm^2] | 95% CI [µm^2]
0.032	0.0197613	3.12578e-06
0.064	0.0384064	6.73885e-06
0.096	0.0531581	1.04703e-05
0.128	0.0642893	1.39438e-05
0.16	0.0743881	1.75793e-05
Diffusion coefficient			µm2 x s-1
0.096	0.0359817	0.374809	0.0937023
20221012_01_TALM SifA del CC_4_561_
MSD vs. Time Plot (dt [s] | <dx^2>) [µm^2] | 95% CI [µm^2]
0.032	0.0168086	3.56276e-06
0.064	0.0323505	7.87559e-06
0.096	0.0464303	1.32753e-05
0.128	0.0596293	1.94991e-05
0.16	0.0699645	2.56568e-05
Diffusion coefficient			µm2 x s-1
0.096	0.037614	0.391813	0.0979532
20221012_01_TALM SifA del CC_5_561_
MSD vs. Time Plot (dt [s] | <dx^2>) [µm^2] | 95% CI [µm^2]
0.032	0.0140456	2.04169e-06
0.064	0.0274106	4.45462e-06
0.096	0.0406844	7.4953e-06
0.128	0.053121	1.08501e-05
0.16	0.0644138	1.43803e-05
Diffusion coefficient			µm2 x s-1
0.096	0.0370032	0.38545	0.0963626
20221012_01_TALM SifA del CC_6_561_
MSD vs. Time Plot (dt [s] | <dx^2>) [µm^2] | 95% CI [µm^2]
0.032	0.0100152	1.83108e-06
0.064	0.0171598	3.57095e-06
0.096	0.0242149	5.84758e-06
0.128	0.0313153	8.55868e-06
0.16	0.0380575	1.15666e-05
Diffusion coefficient			µm2 x s-1
0.096	0.0208977	0.217684	0.0544211
20221019_01_TALM p6187_1_561_
MSD vs. Time Plot (dt [s] | <dx^2>) [µm^2] | 95% CI [µm^2]
0.032	0.0178347	7.34181e-06
0.064	0.030936	1.53072e-05
0.096	0.0406029	2.51743e-05
0.128	0.0465747	3.4355e-05
0.16	0.0534779	4.63533e-05
Diffusion coefficient			µm2 x s-1
0.096	0.022542	0.234812	0.058703
20221019_01_TALM p6187_4_561_
MSD vs. Time Plot (dt [s] | <dx^2>) [µm^2] | 95% CI [µm^2]
0.032	0.0177335	4.64061e-05
0.064	0.0357126	0.000110998
0.096	0.0562299	0.00021513
0.128	0.0703441	0.000320183
0.16	0.0825707	0.000448028
Diffusion coefficient			µm2 x s-1
0.096	0.0468581	0.488106	0.122026
20221019_01_TALM p6187_5_561_
MSD vs. Time Plot (dt [s] | <dx^2>) [µm^2] | 95% CI [µm^2]
0.032	0.0263198	2.0418e-05
0.064	0.0521954	5.13612e-05
0.096	0.0779491	0.000104848
0.128	0.104892	0.000181507
0.16	0.129038	0.000284892
Diffusion coefficient			µm2 x s-1
0.096	0.0768427	0.800445	0.200111
20221019_01_TALM p6187_8_561_
MSD vs. Time Plot (dt [s] | <dx^2>) [µm^2] | 95% CI [µm^2]
0.032	0.0211878	4.51185e-05
0.064	0.0393636	0.000105014
0.096	0.051035	0.000182192
0.128	0.055815	0.000255289
0.16	0.0555996	0.000317845
Diffusion coefficient			µm2 x s-1
0.096	0.0162361	0.169126	0.0422815

## Sheet: Figure 4 d
SseF
20220916_TALM RAW_sseF_2_561_01_
MSD vs. Time Plot (dt [s] | <dx^2>) [µm^2] | 95% CI [µm^2]
0.032	0.019637	9.58305e-06
0.064	0.0400944	2.31549e-05
0.096	0.0576456	4.07679e-05
0.128	0.0737406	6.15296e-05
0.16	0.0907732	8.80598e-05
Diffusion coefficient			µm2 x s-1
0.096	0.0506788	0.527904	0.131976
20220916_TALM RAW_sseF_3_561_01_
MSD vs. Time Plot (dt [s] | <dx^2>) [µm^2] | 95% CI [µm^2]
0.032	0.0107136	1.01373e-05
0.064	0.0163167	1.79706e-05
0.096	0.0191209	2.51903e-05
0.128	0.0207148	3.10851e-05
0.16	0.0217958	3.66576e-05
Diffusion coefficient			µm2 x s-1
0.096	0.00547909	0.0570739	0.0142685
20220916_TALM RAW_sseF_4_561_01_
MSD vs. Time Plot (dt [s] | <dx^2>) [µm^2] | 95% CI [µm^2]
0.032	0.0110212	3.14179e-06
0.064	0.0211238	6.96434e-06
0.096	0.0292671	1.144e-05
0.128	0.035592	1.58841e-05
0.16	0.0404018	2.02328e-05
Diffusion coefficient			µm2 x s-1
0.096	0.019278	0.200812	0.050203
SifA
20220916_TALM RAW_sifA_2_561_01_
MSD vs. Time Plot (dt [s] | <dx^2>) [µm^2] | 95% CI [µm^2]
0.032	0.0128257	3.6454e-06
0.064	0.0229194	7.70452e-06
0.096	0.0319012	1.3121e-05
0.128	0.0395094	1.90183e-05
0.16	0.0466524	2.56163e-05
Diffusion coefficient			µm2 x s-1
0.096	0.023733	0.247219	0.0618047
20220916_TALM RAW_sifA_3_561_01_
MSD vs. Time Plot (dt [s] | <dx^2>) [µm^2] | 95% CI [µm^2]
0.032	0.0100057	4.48624e-06
0.064	0.016075	8.40874e-06
0.096	0.0192233	1.20667e-05
0.128	0.0223164	1.62738e-05
0.16	0.0241012	2.00216e-05
Diffusion coefficient			µm2 x s-1
0.096	0.00802626	0.0836069	0.0209017
PipB2
20220916_TALM RAW_PipB2_1_561_01_
MSD vs. Time Plot (dt [s] | <dx^2>) [µm^2] | 95% CI [µm^2]
0.032	0.0124305	1.02036e-05
0.064	0.0211184	2.19503e-05
0.096	0.0303822	4.30343e-05
0.128	0.0402865	7.49828e-05
0.16	0.0504945	0.000120647
Diffusion coefficient			µm2 x s-1
0.096	0.0293761	0.306001	0.0765002
20220916_TALM RAW_PipB2_2_561_01_
MSD vs. Time Plot (dt [s] | <dx^2>) [µm^2] | 95% CI [µm^2]
0.032	0.0151643	8.16356e-06
0.064	0.026097	1.63921e-05
0.096	0.0341106	2.57119e-05
0.128	0.0428517	3.71768e-05
0.16	0.0509564	4.98409e-05
Diffusion coefficient			µm2 x s-1
0.096	0.0248594	0.258952	0.064738
20220916_TALM RAW_PipB2_3_561_01_
MSD vs. Time Plot (dt [s] | <dx^2>) [µm^2] | 95% CI [µm^2]
0.032	0.0268631	6.64245e-06
0.064	0.0502147	1.61724e-05
0.096	0.0700364	3.2338e-05
0.128	0.0864389	5.38725e-05
0.16	0.098199	7.92631e-05
Diffusion coefficient			µm2 x s-1
0.096	0.0479843	0.499837	0.124959
20220916_TALM RAW_PipB2_5_561_01_
MSD vs. Time Plot (dt [s] | <dx^2>) [µm^2] | 95% CI [µm^2]
0.032	0.0246233	2.43044e-05
0.064	0.0508879	6.03372e-05
0.096	0.0760433	0.000112884
0.128	0.0992834	0.000178533
0.16	0.123999	0.000262901
Diffusion coefficient			µm2 x s-1
0.096	0.0731115	0.761578	0.190395
20220916_TALM RAW_PipB2_6_561_01_
MSD vs. Time Plot (dt [s] | <dx^2>) [µm^2] | 95% CI [µm^2]
0.032	0.0163158	5.70005e-06
0.064	0.0296093	1.28213e-05
0.096	0.0398325	2.26746e-05
0.128	0.0473214	3.39921e-05
0.16	0.0531039	4.62803e-05
Diffusion coefficient			µm2 x s-1
0.096	0.0234946	0.244736	0.0611839
20220916_TALM RAW_PipB2_7_561_01_
MSD vs. Time Plot (dt [s] | <dx^2>) [µm^2] | 95% CI [µm^2]
0.032	0.0178501	2.71684e-05
0.064	0.0303769	5.80018e-05
0.096	0.0372678	9.54454e-05
0.128	0.045386	0.000148765
0.16	0.0544336	0.000212522
Diffusion coefficient			µm2 x s-1
0.096	0.0240568	0.250591	0.0626478
20220916_TALM RAW_PipB2_8_561_01_
MSD vs. Time Plot (dt [s] | <dx^2>) [µm^2] | 95% CI [µm^2]
0.032	0.0127803	6.0464e-06
0.064	0.0209468	1.1595e-05
0.096	0.0280928	1.87363e-05
0.128	0.0338915	2.62919e-05
0.16	0.0373591	3.27968e-05
Diffusion coefficient			µm2 x s-1
0.096	0.0164124	0.170962	0.0427405
20220916_TALM RAW_PipB2_9_561_01_
MSD vs. Time Plot (dt [s] | <dx^2>) [µm^2] | 95% CI [µm^2]
0.032	0.0217571	1.62242e-05
0.064	0.0402406	3.60514e-05
0.096	0.0546233	6.12852e-05
0.128	0.0658119	8.92617e-05
0.16	0.07279	0.000115549
Diffusion coefficient			µm2 x s-1
0.096	0.0325494	0.339056	0.0847641
20220916_TALM RAW_PipB2_11_561_01_
MSD vs. Time Plot (dt [s] | <dx^2>) [µm^2] | 95% CI [µm^2]
0.032	0.0188883	8.71709e-06
0.064	0.0334681	2.0766e-05
0.096	0.0448276	4.24155e-05
0.128	0.0547775	7.53629e-05
0.16	0.0591836	0.000115294
Diffusion coefficient			µm2 x s-1
0.096	0.0257155	0.267869	0.0669674
20220916_TALM RAW_PipB2_14_561_01_
MSD vs. Time Plot (dt [s] | <dx^2>) [µm^2] | 95% CI [µm^2]
0.032	0.0228247	1.28493e-05
0.064	0.0408519	2.91486e-05
0.096	0.0531472	5.17683e-05
0.128	0.0599473	7.25106e-05
0.16	0.0684647	9.90161e-05
Diffusion coefficient			µm2 x s-1
0.096	0.0276128	0.287634	0.0719084

## Sheet: Figure 5 c
LAMP1
trajectories pooled_MSD curve_1-17
MSD vs. Time Plot (dt [s] | <dx^2>) [µm^2] | 95% CI [µm^2]
0.032	0.00771854	2.37974e-07
0.064	0.0130827	4.81369e-07
0.096	0.017504	7.98458e-07
0.128	0.021013	1.13926e-06
0.16	0.0239815	1.51226e-06
Diffusion coefficient			µm2 x s-1
0.096	0.0108988	0.113529	0.0283822
SifA
VG-135_204_206			trajectories pooled_MSD curve
MSD vs. Time Plot (dt [s] | <dx^2>) [µm^2] | 95% CI [µm^2]
0.032	0.00831917	2.22929e-07
0.064	0.0142484	4.26896e-07
0.096	0.0191343	6.50015e-07
0.128	0.0236794	8.9007e-07
0.16	0.0277653	1.14005e-06
Diffusion coefficient			µm2 x s-1
0.096	0.0135169	0.140801	0.0352002

## Sheet: Figure 5 d
Distance measurement trajectories plot profile (Fiji)
SifA-Halo on sm SIFs (Salmonella dSseF infection)							SifA-Halo on dm SIFs (Salmonella WT infection)
VG-216							VG-88
	Pixel						Pixel
1	20					1	55
2	22.5					2	30
3	30					3	60
4	30					4	47.5
5	15					5	37.5
6	15					6	60
7	15					7	35
mean	21.0714					mean	46.4286
standard deviation	6.74802					standard deviation	12.4044

## Sheet: Figure 6 b
Phenotype 1	No SIT, PipB2-positive vesicles	62.3	%
Phenotype 2	SIT: pos LAMP1 pos PipB2, PipB2 pos vesicles	17.2	%
Phenotype 3	No SIT, free tubular stuctures pos PipB2, PipB2-positive vesicles	9	%
Phenotype 4	SIT: pos LAMP1, neg PipB2, PipB2-positive vesicles	6.5	%
Phenotype 5	SIT: neg LAMP1, pos PipB2, PipB2-positive vesicles	5	%

## Sheet: Figure 7 c displacement length
uninfected cell LAMP1-GFP vesicles	uninfected cell LAMP1-GFP vesicles + nocodazol	infected cell LAMP1-GFP vesicles	infected cell PipB2-HaloTag vesicles
0	0	0	0		infected cell: LAMP1 vs PIPB2
0	0.001515	0	0.0006104		P-value	0.169726	n.s.
0.0003204	0.01042	0	0.006354
0.002766	0.01063	0	0.0108		infected cell: LAMP1 vs unifected cell LAMP1
0.003752	0.01135	0	0.01208		P-value	1.64586e-49	***
0.005264	0.01246	0	0.01509
0.00679	0.01276	0	0.0172		infected cell: LAMP1 vs unifected cell PipB2
0.00706	0.01287	0.000145	0.0188		P-value	2.37909e-11	***
0.007174	0.01343	0.0003128	0.01892
0.007896	0.01377	0.0005379	0.01934		uninfected cell LAMP1 + nocc vs unifected cell LAMP1
0.008072	0.01386	0.001621	0.02018		P-value	1.74206e-35	***
0.0084	0.01392	0.002274	0.02083
0.008648	0.01464	0.002844	0.02517
0.008772	0.01575	0.002937	0.02576
0.009075	0.016	0.003578	0.02602
0.009972	0.01692	0.00617	0.02636
0.01007	0.01706	0.007105	0.0272
0.01167	0.01853	0.00742	0.02906
0.01176	0.01865	0.0079	0.02962
0.01314	0.01908	0.008959	0.0304
0.01417	0.01942	0.009275	0.03072
0.01564	0.01949	0.009394	0.031
0.01565	0.01986	0.009781	0.03108
0.01597	0.02034	0.009866	0.03124
0.01664	0.02035	0.009979	0.03151
0.01694	0.02307	0.01011	0.03226
0.01721	0.02319	0.01019	0.03415
0.01975	0.02366	0.01042	0.03448
0.02019	0.02412	0.01219	0.03663
0.02249	0.02458	0.01254	0.0377
0.02347	0.02568	0.01285	0.03773
0.02373	0.02629	0.01311	0.03787
0.0242	0.0267	0.01386	0.03867
0.02491	0.02687	0.01412	0.03916
0.02519	0.02695	0.01493	0.04089
0.02536	0.02975	0.01544	0.04154
0.02562	0.02991	0.01589	0.04175
0.02574	0.03015	0.01616	0.0431
0.02576	0.0305	0.0166	0.04324
0.02588	0.0306	0.01676	0.04383
0.02673	0.0317	0.01679	0.0442
0.02845	0.03187	0.01703	0.04423
0.0288	0.03258	0.01708	0.04471
0.02911	0.03279	0.01736	0.0452
0.02935	0.03297	0.0179	0.04522
0.02963	0.03316	0.01841	0.04831
0.03226	0.03338	0.01857	0.0488
0.0331	0.03406	0.0188	0.04956
0.03338	0.03479	0.01902	0.0505
0.03358	0.03585	0.01904	0.05111
0.03384	0.03681	0.01913	0.05182
0.03385	0.03732	0.01914	0.05239
0.03474	0.03737	0.01915	0.05368
0.03475	0.03766	0.01942	0.0538
0.03545	0.03804	0.01993	0.05449
0.03547	0.03878	0.02042	0.05469
0.0357	0.03948	0.02042	0.05751
0.03592	0.03965	0.02063	0.05926
0.03657	0.03972	0.021	0.06023
0.03702	0.04118	0.02112	0.0603
0.03746	0.04213	0.0213	0.06045
0.03748	0.04284	0.02148	0.06094
0.03806	0.04307	0.02181	0.06116
0.03819	0.04325	0.02197	0.06179
0.03825	0.04345	0.02211	0.0619
0.03826	0.04407	0.02225	0.06202
0.03843	0.04421	0.02234	0.06213
0.03866	0.04428	0.02252	0.06245
0.03869	0.04461	0.0226	0.06302
0.03881	0.04476	0.02274	0.06553
0.03902	0.04498	0.02283	0.06559
0.0391	0.04563	0.02354	0.06613
0.03913	0.04606	0.0239	0.06783
0.03923	0.04637	0.02393	0.06793
0.03947	0.04692	0.02411	0.06875
0.04031	0.04723	0.02421	0.06947
0.04031	0.04723	0.02425	0.06952
0.04039	0.04735	0.02436	0.06993
0.04069	0.04745	0.02464	0.06994
0.04097	0.04799	0.02475	0.07069
0.04184	0.04808	0.02494	0.07076
0.04193	0.04857	0.02498	0.07205
0.04242	0.04908	0.02514	0.07331
0.04294	0.0493	0.02519	0.07482
0.04299	0.04936	0.02549	0.07508
0.04343	0.05019	0.02576	0.07638
0.04355	0.05095	0.02631	0.07683
0.04366	0.05107	0.02641	0.07827
0.04386	0.05173	0.02645	0.07829
0.04396	0.05201	0.02683	0.07999
0.04419	0.05235	0.02686	0.08002
0.04429	0.05245	0.02731	0.0806
0.04436	0.05272	0.02742	0.08109
0.04473	0.05279	0.02745	0.08157
0.04548	0.0528	0.02835	0.08442
0.04609	0.05282	0.0284	0.08459
0.0469	0.05293	0.02842	0.0856
0.04706	0.05381	0.02882	0.08566
0.04719	0.05435	0.02937	0.086
0.04722	0.05441	0.02937	0.08718
0.04771	0.05447	0.02943	0.08761
0.04805	0.05459	0.02945	0.08843
0.04816	0.05471	0.02947	0.08844
0.04843	0.05478	0.0299	0.08905
0.04855	0.05498	0.03031	0.08933
0.04922	0.05501	0.03032	0.09077
0.04949	0.05509	0.03054	0.09107
0.05015	0.05515	0.03065	0.09172
0.05214	0.0552	0.03085	0.09252
0.05253	0.0553	0.03092	0.09393
0.05399	0.0553	0.03112	0.09418
0.05549	0.05549	0.03114	0.09482
0.05552	0.05557	0.03134	0.09518
0.05562	0.05606	0.03165	0.09535
0.0559	0.05619	0.03182	0.0955
0.0566	0.05634	0.0319	0.09624
0.05681	0.05635	0.03204	0.0963
0.05695	0.05658	0.03247	0.09685
0.05741	0.05659	0.03265	0.09963
0.05764	0.05696	0.03266	0.09982
0.05855	0.05729	0.03276	0.1011
0.06	0.05764	0.03335	0.1014
0.06042	0.05773	0.03338	0.1015
0.06046	0.05781	0.0334	0.1016
0.06122	0.05841	0.0337	0.1019
0.06152	0.05841	0.03418	0.1038
0.06166	0.06074	0.0342	0.1042
0.06166	0.06137	0.03421	0.1045
0.06177	0.06149	0.03426	0.1064
0.06243	0.06158	0.03426	0.1095
0.06251	0.06161	0.03433	0.1099
0.0626	0.06203	0.0345	0.1101
0.06293	0.06213	0.03466	0.1112
0.06357	0.06248	0.03531	0.1119
0.06358	0.06305	0.0358	0.112
0.06359	0.06318	0.03586	0.1134
0.06437	0.06318	0.03588	0.1143
0.06445	0.06379	0.03633	0.1147
0.06518	0.06422	0.0364	0.115
0.06555	0.06506	0.0364	0.1156
0.06576	0.06507	0.03724	0.1156
0.0663	0.06509	0.03769	0.1157
0.06632	0.06546	0.038	0.116
0.06647	0.06577	0.03802	0.1166
0.06668	0.06581	0.03806	0.1169
0.06672	0.06603	0.0381	0.1173
0.06691	0.06616	0.03826	0.1176
0.06713	0.06716	0.03844	0.1179
0.06799	0.06764	0.03852	0.1183
0.06834	0.0677	0.0386	0.1192
0.06861	0.06875	0.0388	0.1199
0.06867	0.06926	0.03889	0.1217
0.06897	0.06937	0.03909	0.1218
0.06959	0.06949	0.03918	0.1226
0.06966	0.0695	0.0392	0.1227
0.07038	0.0699	0.03945	0.1227
0.07044	0.07011	0.03956	0.1234
0.07052	0.07165	0.04012	0.1239
0.07063	0.07172	0.04017	0.1246
0.0709	0.07194	0.04022	0.1248
0.07133	0.07203	0.04026	0.1252
0.07181	0.07214	0.0403	0.1254
0.07201	0.07215	0.04039	0.1256
0.07312	0.07226	0.04077	0.1286
0.07357	0.07228	0.04084	0.129
0.07371	0.0725	0.04104	0.1293
0.07432	0.07332	0.04145	0.1295
0.07461	0.07343	0.04177	0.1307
0.07475	0.07396	0.04192	0.1329
0.07524	0.0745	0.04231	0.133
0.07528	0.07492	0.04237	0.1333
0.07555	0.07508	0.04237	0.1342
0.076	0.07538	0.04257	0.1365
0.07651	0.07668	0.0426	0.1366
0.07654	0.07757	0.04267	0.1372
0.07718	0.07757	0.0429	0.1373
0.07723	0.07791	0.0431	0.1382
0.07767	0.07793	0.04316	0.139
0.07777	0.07798	0.04316	0.1395
0.07787	0.07816	0.04317	0.1403
0.07808	0.07832	0.04324	0.141
0.07835	0.0791	0.04358	0.1413
0.07844	0.0796	0.04362	0.1414
0.07863	0.0798	0.04368	0.1431
0.07864	0.08039	0.04385	0.1442
0.07876	0.08039	0.04425	0.1455
0.07883	0.08055	0.04436	0.1456
0.0792	0.08101	0.04446	0.1459
0.07927	0.08143	0.04461	0.1465
0.07969	0.08242	0.04465	0.1465
0.08011	0.08266	0.0447	0.1471
0.08062	0.08284	0.04477	0.1481
0.08064	0.08284	0.04481	0.1485
0.08068	0.08338	0.04489	0.1493
0.08103	0.0834	0.0449	0.1496
0.08151	0.08381	0.04493	0.1498
0.08168	0.08427	0.04504	0.1511
0.08178	0.08429	0.04511	0.1528
0.0822	0.08475	0.04532	0.153
0.08251	0.08495	0.04534	0.1538
0.08281	0.08496	0.04537	0.1558
0.08309	0.08497	0.04555	0.1562
0.08322	0.08515	0.0458	0.1566
0.08333	0.08633	0.0459	0.1568
0.08335	0.08787	0.04601	0.157
0.08421	0.08793	0.0465	0.157
0.08499	0.08828	0.0467	0.1577
0.08505	0.08879	0.04679	0.1579
0.08544	0.08904	0.04689	0.1579
0.0865	0.08904	0.04707	0.1603
0.08656	0.08914	0.04758	0.1604
0.08678	0.08964	0.04788	0.1605
0.08681	0.08969	0.048	0.1605
0.08709	0.08977	0.04854	0.1622
0.08797	0.09002	0.04856	0.1628
0.08816	0.09017	0.04862	0.1641
0.08847	0.09035	0.04923	0.1647
0.08881	0.09118	0.04934	0.1649
0.08897	0.09129	0.04942	0.1666
0.08901	0.09153	0.04946	0.1669
0.08925	0.09168	0.04958	0.168
0.0894	0.09193	0.04968	0.1694
0.08954	0.0923	0.04993	0.1707
0.08962	0.0924	0.05002	0.1708
0.08963	0.09244	0.05017	0.1717
0.08968	0.09247	0.0502	0.1717
0.09094	0.09352	0.05062	0.1723
0.09137	0.0938	0.05076	0.1725
0.09164	0.09409	0.05107	0.1729
0.09165	0.09419	0.05112	0.173
0.09198	0.0947	0.05124	0.1732
0.09281	0.0948	0.05126	0.1735
0.09378	0.09495	0.05159	0.1741
0.09381	0.09616	0.05168	0.175
0.09384	0.09652	0.0517	0.1753
0.09385	0.09673	0.05182	0.1755
0.0939	0.09683	0.05184	0.1757
0.09428	0.09762	0.05196	0.1764
0.09447	0.09795	0.05197	0.1769
0.09482	0.0983	0.05218	0.1775
0.095	0.09876	0.05242	0.178
0.09531	0.09906	0.05252	0.1781
0.09619	0.09975	0.05262	0.1792
0.0962	0.09985	0.05273	0.1792
0.09633	0.1005	0.05274	0.1794
0.09714	0.1007	0.05282	0.1794
0.09794	0.1026	0.05286	0.1817
0.09808	0.1028	0.05295	0.1819
0.09854	0.1028	0.05339	0.1837
0.09882	0.103	0.05342	0.1859
0.09886	0.1031	0.0535	0.1859
0.09902	0.1031	0.05385	0.1866
0.09926	0.1034	0.05402	0.1872
0.09937	0.1034	0.05431	0.1886
0.09949	0.1045	0.05435	0.1887
0.09981	0.1047	0.0544	0.1899
0.1008	0.1052	0.05454	0.1915
0.101	0.1053	0.05519	0.1925
0.101	0.106	0.05534	0.1936
0.1012	0.1067	0.05543	0.1938
0.1012	0.1069	0.05544	0.1945
0.1015	0.1077	0.05549	0.1945
0.1016	0.1078	0.05558	0.1949
0.1018	0.1079	0.05569	0.1953
0.1024	0.1081	0.05617	0.1959
0.1026	0.1088	0.05626	0.1964
0.1028	0.1091	0.05631	0.1965
0.1032	0.1096	0.05639	0.1966
0.1034	0.1101	0.05669	0.1969
0.1037	0.1112	0.05674	0.1977
0.104	0.1113	0.05687	0.1979
0.1041	0.1113	0.05695	0.1982
0.1053	0.1115	0.05696	0.1988
0.1057	0.1115	0.05698	0.1989
0.1058	0.112	0.05706	0.2003
0.1059	0.1121	0.05708	0.2013
0.1062	0.1124	0.05711	0.2017
0.1066	0.1128	0.05713	0.2027
0.1067	0.1128	0.05721	0.203
0.1067	0.113	0.05762	0.2041
0.1067	0.1133	0.05771	0.2046
0.1068	0.1133	0.05789	0.2048
0.1068	0.1141	0.05789	0.2051
0.1069	0.1141	0.05795	0.2059
0.1072	0.1148	0.05813	0.2062
0.1074	0.1153	0.05814	0.2064
0.1076	0.1159	0.05827	0.2066
0.108	0.1166	0.0583	0.2068
0.1081	0.1171	0.05833	0.2071
0.1082	0.118	0.05876	0.2082
0.1084	0.1181	0.05883	0.2095
0.1085	0.1185	0.05902	0.2104
0.1092	0.1187	0.0593	0.2104
0.1094	0.1189	0.05938	0.211
0.1099	0.1189	0.05953	0.2114
0.11	0.1194	0.05959	0.2132
0.1103	0.1194	0.0603	0.2135
0.1103	0.1197	0.0603	0.2141
0.1103	0.1205	0.06033	0.2146
0.1105	0.1205	0.06046	0.2147
0.1106	0.1208	0.06056	0.2159
0.1108	0.1215	0.06059	0.2164
0.1112	0.1218	0.06065	0.2174
0.1113	0.1219	0.06084	0.2197
0.1115	0.1221	0.06112	0.2198
0.1126	0.1223	0.06112	0.2212
0.1129	0.1224	0.06115	0.2215
0.1135	0.123	0.06121	0.2242
0.1136	0.1253	0.06135	0.2247
0.1137	0.1254	0.0614	0.2261
0.1141	0.1258	0.06151	0.2275
0.1141	0.126	0.06173	0.2277
0.1147	0.1262	0.062	0.2288
0.1148	0.1268	0.0622	0.229
0.1148	0.1269	0.06229	0.2292
0.1149	0.127	0.0624	0.2295
0.1151	0.1282	0.06242	0.2298
0.1157	0.1283	0.06271	0.2306
0.1166	0.1286	0.06271	0.2309
0.1167	0.1288	0.06279	0.2318
0.1168	0.1291	0.06293	0.2322
0.117	0.13	0.06298	0.233
0.1172	0.1306	0.06303	0.2334
0.1172	0.1306	0.06346	0.2335
0.1173	0.1308	0.06404	0.2347
0.1174	0.131	0.06435	0.2358
0.1175	0.1315	0.06471	0.2413
0.1181	0.1317	0.06472	0.2416
0.1188	0.1321	0.06495	0.242
0.1188	0.1326	0.06498	0.2424
0.1198	0.1326	0.06498	0.2439
0.1208	0.133	0.06498	0.2444
0.1209	0.1332	0.06511	0.2444
0.1209	0.1336	0.06517	0.2444
0.121	0.1345	0.0652	0.2445
0.1211	0.1346	0.0656	0.2452
0.1213	0.1347	0.0657	0.2454
0.1214	0.1349	0.06609	0.2458
0.1221	0.1356	0.06616	0.246
0.1221	0.1364	0.06641	0.2467
0.1222	0.1372	0.06657	0.2503
0.1224	0.1374	0.06657	0.2521
0.1228	0.1376	0.06667	0.2525
0.123	0.1377	0.06681	0.2526
0.1231	0.1379	0.06701	0.253
0.1233	0.1382	0.06704	0.2532
0.1234	0.1386	0.06711	0.2538
0.1237	0.1392	0.06749	0.2586
0.1251	0.1398	0.06773	0.2589
0.1252	0.1405	0.06782	0.259
0.1253	0.1405	0.06799	0.261
0.1258	0.1406	0.06803	0.2615
0.1258	0.141	0.06813	0.2623
0.1265	0.1413	0.06835	0.2634
0.1265	0.1416	0.0686	0.2643
0.127	0.1418	0.06889	0.2649
0.1271	0.1427	0.069	0.2667
0.1271	0.1427	0.06903	0.2671
0.1277	0.1435	0.06913	0.2674
0.1279	0.1437	0.06918	0.2675
0.1282	0.1443	0.06925	0.2679
0.1282	0.1446	0.06932	0.2679
0.1286	0.1457	0.06937	0.2683
0.1286	0.147	0.06939	0.2705
0.1287	0.1478	0.06951	0.2706
0.1288	0.1478	0.06953	0.2711
0.1291	0.1482	0.06964	0.2717
0.1294	0.1486	0.06997	0.2726
0.1295	0.1494	0.07	0.2726
0.1296	0.1498	0.07001	0.275
0.1301	0.1502	0.07005	0.2758
0.1309	0.1503	0.07056	0.2763
0.1314	0.1504	0.07065	0.2775
0.1316	0.151	0.07098	0.2781
0.1317	0.1513	0.07102	0.2786
0.1318	0.1518	0.07105	0.2798
0.1322	0.1523	0.07108	0.2806
0.1323	0.1528	0.07117	0.2825
0.1327	0.1534	0.07126	0.2844
0.1328	0.1538	0.07162	0.286
0.1335	0.1539	0.07218	0.2862
0.1335	0.1546	0.07219	0.2879
0.1336	0.1548	0.07221	0.2888
0.134	0.156	0.07229	0.2932
0.1342	0.1603	0.0723	0.2934
0.1342	0.1603	0.07239	0.2951
0.1342	0.1605	0.07241	0.2969
0.1344	0.161	0.07278	0.2976
0.1346	0.1617	0.07283	0.298
0.135	0.162	0.07293	0.2985
0.1364	0.163	0.07301	0.3001
0.1366	0.1632	0.07304	0.3049
0.1367	0.1634	0.07316	0.3065
0.1368	0.1642	0.07347	0.3073
0.1371	0.1648	0.07366	0.3081
0.1374	0.1662	0.07377	0.3117
0.1378	0.1667	0.07414	0.3163
0.1384	0.1669	0.07419	0.3167
0.1389	0.1673	0.07433	0.3171
0.1391	0.1674	0.07433	0.3241
0.1395	0.1678	0.07439	0.3243
0.1397	0.169	0.0744	0.3261
0.14	0.1696	0.07459	0.3262
0.1405	0.1703	0.07473	0.3275
0.1409	0.1705	0.07478	0.3288
0.1415	0.1712	0.0748	0.3325
0.142	0.1727	0.07482	0.3354
0.1422	0.1728	0.07488	0.3406
0.143	0.1728	0.07493	0.3421
0.1433	0.1731	0.07524	0.3422
0.1434	0.1739	0.07532	0.3436
0.1436	0.1739	0.07538	0.3436
0.144	0.1747	0.07554	0.3449
0.1441	0.1754	0.07555	0.3452
0.1454	0.1758	0.07569	0.3462
0.1454	0.1764	0.07598	0.3463
0.1462	0.1786	0.07631	0.3478
0.1464	0.1789	0.07646	0.3508
0.1464	0.1793	0.07647	0.3538
0.1466	0.1824	0.07705	0.3542
0.147	0.1828	0.07708	0.3561
0.1471	0.1837	0.0771	0.3562
0.1473	0.1859	0.07725	0.3575
0.1474	0.1865	0.07776	0.3579
0.1476	0.1881	0.0785	0.3584
0.1486	0.1881	0.07853	0.3588
0.1489	0.1883	0.07867	0.359
0.149	0.1885	0.07918	0.3599
0.149	0.1891	0.07923	0.3623
0.1492	0.1895	0.07926	0.3627
0.1494	0.1898	0.07935	0.3637
0.1498	0.1899	0.07954	0.366
0.1502	0.1904	0.07978	0.3678
0.1504	0.1905	0.08004	0.3692
0.1515	0.1912	0.08014	0.3697
0.152	0.1924	0.08026	0.3709
0.1521	0.1926	0.08034	0.3712
0.1525	0.1932	0.08037	0.373
0.1538	0.1936	0.08054	0.3738
0.1538	0.194	0.08064	0.3763
0.1546	0.1947	0.08064	0.3768
0.1554	0.1952	0.08079	0.3796
0.1561	0.1953	0.08084	0.3796
0.1565	0.1956	0.08089	0.3805
0.1566	0.197	0.08103	0.3808
0.1572	0.197	0.08116	0.3827
0.1578	0.1981	0.08117	0.3829
0.1578	0.1987	0.0812	0.3829
0.1579	0.1991	0.08142	0.3853
0.1582	0.1992	0.08147	0.3878
0.1584	0.1997	0.08166	0.3905
0.1585	0.1999	0.08193	0.3906
0.1591	0.1999	0.08205	0.3935
0.1593	0.2007	0.0821	0.3945
0.1595	0.2011	0.08224	0.3947
0.1595	0.2012	0.08226	0.3953
0.1596	0.2014	0.08233	0.3954
0.16	0.2023	0.08233	0.396
0.1609	0.2032	0.08239	0.3988
0.1617	0.2035	0.0824	0.4031
0.1618	0.2038	0.08244	0.4058
0.1622	0.2044	0.08245	0.4062
0.1629	0.2048	0.08251	0.4067
0.1631	0.2051	0.08262	0.4069
0.1632	0.2054	0.08266	0.4077
0.1634	0.2062	0.08269	0.4102
0.1641	0.2075	0.08272	0.4106
0.1646	0.2085	0.08289	0.4106
0.1654	0.2088	0.0829	0.4125
0.1664	0.2102	0.08293	0.4142
0.1668	0.2105	0.08333	0.4153
0.1686	0.212	0.08335	0.4187
0.1689	0.2121	0.08352	0.4189
0.1692	0.2123	0.08358	0.4197
0.1692	0.2129	0.08363	0.4201
0.1697	0.2143	0.08372	0.4209
0.1699	0.2143	0.08389	0.4231
0.171	0.2174	0.08392	0.4257
0.1711	0.2175	0.08411	0.4314
0.1712	0.2198	0.08448	0.4316
0.1716	0.22	0.08453	0.432
0.1719	0.22	0.08459	0.4327
0.1723	0.22	0.08471	0.4366
0.1723	0.2203	0.08515	0.438
0.1731	0.222	0.08529	0.4399
0.1733	0.2224	0.08535	0.4425
0.1735	0.2227	0.08546	0.4427
0.1736	0.2253	0.08559	0.4432
0.1736	0.2254	0.08575	0.4442
0.1739	0.2298	0.08595	0.4455
0.1746	0.2305	0.08598	0.4458
0.1747	0.2306	0.08599	0.4463
0.1752	0.2348	0.08603	0.4464
0.1761	0.2348	0.08646	0.4469
0.1765	0.2351	0.08647	0.4484
0.1768	0.2361	0.08659	0.4493
0.1769	0.2364	0.08661	0.4509
0.1779	0.2365	0.08692	0.4538
0.178	0.237	0.08721	0.4545
0.1786	0.2377	0.0874	0.4565
0.179	0.2381	0.0875	0.4568
0.1792	0.2384	0.08752	0.4579
0.1792	0.2387	0.08774	0.458
0.1795	0.2395	0.08796	0.4595
0.1799	0.2407	0.08803	0.46
0.18	0.2408	0.08827	0.4605
0.18	0.2413	0.0883	0.4631
0.1806	0.2417	0.08834	0.4644
0.1814	0.2435	0.08834	0.4648
0.1816	0.2467	0.08835	0.4654
0.1819	0.2479	0.08835	0.4685
0.1821	0.2483	0.0886	0.4768
0.1823	0.2496	0.08866	0.4774
0.1823	0.2519	0.08868	0.4801
0.1825	0.2548	0.08868	0.4834
0.1826	0.2552	0.0887	0.4848
0.1829	0.2565	0.08875	0.4853
0.183	0.2569	0.08876	0.4877
0.183	0.257	0.08881	0.4882
0.183	0.2581	0.08911	0.4937
0.1841	0.2594	0.08963	0.4957
0.1842	0.2598	0.0898	0.4964
0.1845	0.2608	0.08988	0.4972
0.1846	0.2638	0.09002	0.5021
0.1847	0.2653	0.09014	0.5021
0.1851	0.2665	0.09033	0.5024
0.1854	0.2672	0.09047	0.5048
0.1856	0.2675	0.09099	0.5066
0.1863	0.269	0.09104	0.5078
0.1864	0.2703	0.09112	0.5079
0.1866	0.2715	0.09115	0.5081
0.1872	0.2741	0.09134	0.5117
0.1872	0.2744	0.09154	0.5117
0.1873	0.2748	0.09164	0.5141
0.1874	0.2777	0.09171	0.5146
0.1879	0.282	0.09179	0.5158
0.1879	0.2848	0.09183	0.5251
0.188	0.2849	0.09214	0.5279
0.1884	0.2856	0.09219	0.5296
0.1887	0.2859	0.09222	0.5315
0.1892	0.2866	0.09225	0.532
0.1896	0.2869	0.09242	0.5333
0.1897	0.2876	0.09269	0.535
0.1911	0.2891	0.09297	0.5375
0.1913	0.2917	0.09304	0.5383
0.192	0.2922	0.09314	0.5386
0.1921	0.2933	0.0932	0.5396
0.1926	0.2948	0.09322	0.54
0.1931	0.2955	0.09323	0.541
0.1932	0.296	0.09348	0.5442
0.1934	0.2967	0.09374	0.5518
0.1937	0.2971	0.09381	0.5541
0.1942	0.2985	0.09398	0.5541
0.1942	0.2989	0.09431	0.5549
0.1945	0.3002	0.09488	0.555
0.1945	0.3023	0.09488	0.5556
0.1946	0.3037	0.09497	0.5572
0.1946	0.3048	0.09499	0.5573
0.1948	0.3061	0.09505	0.5628
0.1949	0.3083	0.09523	0.564
0.1953	0.3094	0.09547	0.5641
0.1956	0.3095	0.09553	0.5672
0.1956	0.3095	0.09562	0.5682
0.1959	0.3148	0.09564	0.5716
0.1961	0.3218	0.09598	0.5718
0.1964	0.3221	0.096	0.5745
0.1968	0.3271	0.09619	0.5802
0.1976	0.329	0.09651	0.5817
0.1981	0.3356	0.09661	0.5855
0.1998	0.3364	0.09664	0.5879
0.2002	0.3375	0.09676	0.5882
0.2002	0.3389	0.09724	0.5894
0.2002	0.3389	0.09728	0.5905
0.2004	0.3392	0.09743	0.5916
0.2007	0.3401	0.09747	0.5917
0.2011	0.3408	0.09775	0.5924
0.2012	0.3408	0.09803	0.593
0.2018	0.3412	0.09815	0.598
0.2033	0.3414	0.09821	0.5982
0.2034	0.3418	0.09838	0.5983
0.2034	0.3429	0.09838	0.5983
0.2044	0.344	0.09841	0.5992
0.2058	0.3441	0.09852	0.6044
0.2059	0.3448	0.09877	0.6062
0.2061	0.3476	0.09887	0.6085
0.2062	0.3479	0.09916	0.6113
0.2063	0.3489	0.09952	0.6116
0.2064	0.3506	0.09972	0.6168
0.2065	0.351	0.09974	0.6192
0.2071	0.3513	0.09983	0.6194
0.2073	0.3521	0.1001	0.6241
0.2078	0.3522	0.1001	0.6265
0.2082	0.3547	0.1001	0.633
0.2084	0.3594	0.1003	0.6357
0.2087	0.3598	0.1003	0.636
0.2087	0.3604	0.1003	0.6384
0.2088	0.3616	0.1005	0.6385
0.2088	0.3725	0.1005	0.6404
0.2105	0.3729	0.1006	0.641
0.2109	0.3729	0.1007	0.6437
0.2116	0.3733	0.1007	0.6438
0.2116	0.3764	0.1009	0.644
0.2123	0.379	0.1011	0.6463
0.2131	0.3813	0.1012	0.6485
0.2134	0.3814	0.1012	0.6513
0.2137	0.3839	0.1013	0.6514
0.2139	0.3908	0.1015	0.6525
0.2145	0.3925	0.1015	0.6547
0.2145	0.3942	0.1016	0.6568
0.2146	0.3975	0.1019	0.6639
0.2147	0.3976	0.102	0.6689
0.2151	0.3976	0.1021	0.6692
0.2152	0.3978	0.1027	0.6712
0.217	0.398	0.1028	0.6757
0.217	0.3983	0.1028	0.6765
0.2172	0.3996	0.1028	0.6819
0.2174	0.4007	0.1031	0.6823
0.2178	0.4007	0.1034	0.6849
0.2179	0.4026	0.1035	0.6852
0.2181	0.4037	0.1036	0.6863
0.2189	0.405	0.1038	0.6872
0.2195	0.4099	0.1039	0.6874
0.2198	0.4104	0.1043	0.6913
0.2199	0.4146	0.1043	0.6985
0.2205	0.4152	0.1044	0.6999
0.221	0.4156	0.1045	0.7014
0.2215	0.4189	0.1048	0.7028
0.2221	0.4213	0.105	0.7089
0.2234	0.4219	0.1052	0.7115
0.2236	0.422	0.1055	0.7158
0.225	0.4256	0.1056	0.7193
0.2256	0.4316	0.1056	0.7229
0.2256	0.4324	0.1058	0.7292
0.2257	0.4329	0.106	0.7302
0.2258	0.4343	0.106	0.736
0.2259	0.4344	0.1061	0.7457
0.226	0.4362	0.1061	0.7458
0.2264	0.4389	0.1062	0.7553
0.2267	0.4421	0.1062	0.7555
0.2277	0.4462	0.1063	0.7564
0.2278	0.4479	0.1063	0.7592
0.2279	0.4491	0.1064	0.7612
0.228	0.4493	0.1065	0.7626
0.228	0.4509	0.1065	0.7679
0.2288	0.4557	0.1065	0.7708
0.229	0.457	0.1066	0.7723
0.2295	0.4572	0.1066	0.7786
0.2298	0.458	0.1067	0.7797
0.2299	0.4586	0.1068	0.7801
0.23	0.4598	0.1068	0.7857
0.2304	0.4626	0.1069	0.7867
0.2305	0.4653	0.107	0.7917
0.2317	0.4674	0.107	0.7918
0.2319	0.4675	0.107	0.7936
0.232	0.4691	0.1071	0.7958
0.2322	0.4699	0.1071	0.796
0.2327	0.4707	0.1072	0.8047
0.2329	0.4745	0.1072	0.8097
0.2331	0.4749	0.1073	0.812
0.2343	0.4754	0.1073	0.8128
0.2344	0.4761	0.1074	0.817
0.2345	0.479	0.1074	0.8249
0.2346	0.4792	0.1076	0.8253
0.2355	0.4795	0.1081	0.8331
0.2355	0.4798	0.1081	0.8353
0.2356	0.4807	0.1082	0.8357
0.2363	0.4817	0.1086	0.8393
0.2363	0.4856	0.1088	0.8394
0.2365	0.486	0.1091	0.8484
0.2365	0.4884	0.1091	0.851
0.2376	0.4924	0.1094	0.8633
0.2382	0.4981	0.1095	0.8658
0.2383	0.5037	0.1099	0.867
0.2383	0.5109	0.1101	0.8674
0.2386	0.5111	0.1102	0.8804
0.2389	0.5189	0.1102	0.8807
0.239	0.5196	0.1103	0.8894
0.2392	0.5247	0.1106	0.9003
0.2396	0.525	0.1106	0.9108
0.24	0.5305	0.1109	0.9179
0.2407	0.5316	0.111	0.9227
0.241	0.5316	0.111	0.9274
0.2412	0.5368	0.1113	0.93
0.2413	0.5394	0.1113	0.9354
0.2414	0.5446	0.1115	0.9359
0.2416	0.5488	0.1119	0.9425
0.2417	0.549	0.112	0.9447
0.2426	0.5538	0.1121	0.9491
0.2431	0.5637	0.1121	0.9509
0.2436	0.5657	0.1122	0.952
0.2442	0.5667	0.1122	0.9535
0.2448	0.5678	0.1125	0.9539
0.245	0.5741	0.1125	0.9546
0.2457	0.5751	0.1126	0.9578
0.2459	0.5773	0.1127	0.9676
0.2463	0.578	0.1128	0.9708
0.2471	0.5793	0.1128	0.9829
0.2481	0.5809	0.1129	0.9885
0.2485	0.5828	0.1129	0.9965
0.2489	0.5843	0.1131	1.007
0.2492	0.5866	0.1132	1.008
0.2494	0.589	0.1133	1.012
0.2497	0.5935	0.1134	1.012
0.25	0.5965	0.1136	1.013
0.2501	0.5966	0.1137	1.013
0.2506	0.601	0.114	1.015
0.2516	0.6013	0.114	1.02
0.2517	0.6027	0.1141	1.02
0.2522	0.6036	0.1141	1.023
0.2526	0.6088	0.1141	1.024
0.2531	0.6184	0.1144	1.024
0.2531	0.6227	0.1145	1.024
0.2537	0.6232	0.1146	1.038
0.2537	0.626	0.1146	1.04
0.2538	0.6347	0.1148	1.042
0.255	0.6369	0.1149	1.044
0.2551	0.64	0.1153	1.044
0.2556	0.6409	0.1153	1.051
0.2559	0.6461	0.1155	1.068
0.256	0.6516	0.1156	1.07
0.2564	0.6602	0.1158	1.073
0.2568	0.6735	0.1158	1.074
0.257	0.6764	0.1159	1.074
0.2582	0.6797	0.1161	1.075
0.2583	0.6971	0.1161	1.079
0.2589	0.6976	0.1162	1.085
0.2596	0.7055	0.1163	1.085
0.2597	0.7084	0.1163	1.087
0.2598	0.7121	0.1165	1.093
0.2602	0.7157	0.1166	1.095
0.2605	0.7181	0.1169	1.097
0.2615	0.7214	0.1171	1.098
0.2619	0.7244	0.1172	1.098
0.262	0.7286	0.1172	1.111
0.2621	0.746	0.1174	1.112
0.2627	0.7556	0.1175	1.115
0.2631	0.7591	0.1177	1.121
0.2632	0.7608	0.118	1.123
0.2632	0.7677	0.118	1.125
0.2633	0.7683	0.1181	1.145
0.2635	0.7723	0.1183	1.175
0.2636	0.7765	0.1183	1.206
0.2648	0.7825	0.1184	1.218
0.2653	0.7827	0.1188	1.223
0.2659	0.7841	0.1189	1.225
0.2664	0.7842	0.1189	1.23
0.2666	0.7983	0.1189	1.231
0.2668	0.8018	0.1191	1.242
0.2674	0.8033	0.1191	1.254
0.2679	0.8101	0.1192	1.274
0.268	0.8103	0.1193	1.286
0.2684	0.8155	0.1196	1.289
0.2685	0.8159	0.1196	1.299
0.2685	0.8231	0.1198	1.332
0.2689	0.8299	0.1198	1.352
0.2692	0.831	0.12	1.352
0.2696	0.8333	0.1201	1.366
0.2697	0.8397	0.1204	1.399
0.2699	0.8428	0.1204	1.406
0.2701	0.8435	0.1206	1.427
0.2702	0.8459	0.1206	1.432
0.2703	0.8487	0.1207	1.435
0.2709	0.8518	0.1208	1.447
0.2711	0.8541	0.1209	1.465
0.2719	0.8559	0.121	1.474
0.2728	0.8577	0.121	1.483
0.2729	0.858	0.121	1.497
0.2729	0.868	0.1211	1.503
0.2731	0.8694	0.1212	1.511
0.2737	0.883	0.1212	1.52
0.2741	0.8831	0.1213	1.551
0.2744	0.8837	0.1214	1.577
0.2752	0.8843	0.1214	1.639
0.2757	0.8845	0.1214	1.656
0.2759	0.8898	0.1216	1.663
0.276	0.8931	0.1221	1.665
0.2768	0.9071	0.1224	1.73
0.2768	0.9089	0.1224	1.738
0.2771	0.9282	0.1226	1.739
0.2774	0.9335	0.1229	1.745
0.278	0.9367	0.1231	1.755
0.2782	0.939	0.1233	1.758
0.2785	0.9412	0.1233	1.789
0.2794	0.9554	0.1233	1.86
0.2801	0.9557	0.1235	1.876
0.2806	0.9568	0.1236	1.916
0.2825	0.9608	0.1236	1.94
0.2826	0.9614	0.1236	1.951
0.2829	0.9621	0.1237	1.953
0.2833	0.9665	0.1237	1.955
0.2844	0.9694	0.1238	1.965
0.2855	0.9739	0.1238	1.985
0.2879	0.9798	0.1239	1.992
0.2886	0.9809	0.124	2
0.2903	0.9855	0.124	2
0.2904	0.9895	0.1243	2.001
0.2928	1.005	0.1243	2.003
0.2928	1.01	0.1243	2.009
0.2933	1.01	0.1244	2.016
0.2941	1.011	0.1245	2.022
0.2947	1.011	0.1246	2.029
0.2954	1.019	0.1246	2.053
0.2961	1.021	0.1247	2.053
0.2961	1.029	0.1248	2.074
0.2966	1.035	0.1248	2.113
0.2968	1.039	0.125	2.143
0.2972	1.042	0.1252	2.146
0.298	1.046	0.1255	2.147
0.2986	1.047	0.1256	2.15
0.2986	1.053	0.1258	2.159
0.2987	1.075	0.1261	2.181
0.3008	1.08	0.1263	2.227
0.3018	1.088	0.1263	2.281
0.3021	1.095	0.1264	2.29
0.3024	1.096	0.1266	2.299
0.3038	1.097	0.1267	2.401
0.3043	1.1	0.1269	2.449
0.3051	1.101	0.127	2.457
0.3054	1.122	0.127	2.52
0.307	1.13	0.1272	2.534
0.3072	1.141	0.1272	2.534
0.3075	1.149	0.1273	2.801
0.3088	1.149	0.1274	2.805
0.3089	1.152	0.1274	2.853
0.3091	1.203	0.1278	2.862
0.3092	1.211	0.1279	2.868
0.3109	1.241	0.1281	2.897
0.3115	1.261	0.1281	2.917
0.3127	1.284	0.1283	2.96
0.3128	1.292	0.1284	3.005
0.3128	1.303	0.1284	3.068
0.3131	1.336	0.1285	3.27
0.3132	1.35	0.1285	3.301
0.3133	1.363	0.1286	3.334
0.3135	1.366	0.1287	3.365
0.3136	1.423	0.1288	3.38
0.3139	1.431	0.1288	3.647
0.3144	1.476	0.129	3.65
0.3145	1.547	0.1291	3.689
0.3155	1.554	0.1292	3.714
0.3155	1.556	0.1295	3.717
0.3167	1.59	0.1297	3.819
0.3168	1.633	0.1297	3.849
0.3171	1.686	0.1298	4.015
0.3176	1.713	0.1298	4.154
0.3181	1.715	0.13	4.169
0.3193	2.002	0.1303	4.885
0.3196	2.003	0.1303	4.996
0.3199	2.004	0.1304	5.142
0.3199	2.012	0.1305	5.168
0.3204	2.012	0.1305	5.351
0.3205		0.1307	5.429
0.3205		0.1308	5.529
0.3207		0.1308	5.764
0.3213		0.1308	5.945
0.3214		0.1308	6.244
0.3221		0.1309	6.833
0.3221		0.1309	7.675
0.3221		0.1312
0.3223		0.1312
0.3228		0.1313
0.3235		0.1314
0.3235		0.1314
0.324		0.1314
0.3242		0.1314
0.3248		0.1316
0.3253		0.1316
0.3258		0.1317
0.326		0.1318
0.3264		0.1322
0.3265		0.1324
0.3271		0.1327
0.3272		0.1331
0.328		0.1332
0.3286		0.1333
0.33		0.1333
0.3305		0.1335
0.331		0.1336
0.3326		0.1337
0.333		0.1338
0.3331		0.1344
0.3331		0.1346
0.3337		0.135
0.3346		0.135
0.3347		0.1351
0.3355		0.1352
0.3356		0.1359
0.3359		0.136
0.3365		0.1363
0.3389		0.1364
0.339		0.1364
0.3392		0.1367
0.3397		0.1367
0.3409		0.1367
0.3414		0.1369
0.3417		0.1371
0.3418		0.1372
0.3427		0.1374
0.3437		0.1378
0.3439		0.1383
0.3447		0.1384
0.3448		0.1386
0.3455		0.1387
0.3456		0.1388
0.3457		0.139
0.3467		0.1393
0.3468		0.1394
0.3475		0.1396
0.3478		0.1399
0.3483		0.14
0.349		0.1401
0.3492		0.1402
0.3495		0.1402
0.3502		0.1402
0.3507		0.1403
0.3512		0.1405
0.3515		0.1405
0.3519		0.1405
0.352		0.1406
0.3523		0.1407
0.3526		0.141
0.3528		0.1412
0.3532		0.1412
0.3544		0.1415
0.3544		0.1415
0.3545		0.1415
0.3553		0.1415
0.3556		0.1417
0.3556		0.1417
0.3557		0.1419
0.356		0.142
0.3565		0.1424
0.3565		0.1425
0.3569		0.1426
0.3573		0.1428
0.3575		0.1429
0.3586		0.1429
0.3596		0.1429
0.3597		0.1429
0.3601		0.143
0.361		0.143
0.3611		0.1431
0.3613		0.1431
0.3621		0.1433
0.3622		0.1433
0.3622		0.1433
0.3623		0.1434
0.3623		0.1434
0.3624		0.1435
0.363		0.1436
0.3631		0.1436
0.3635		0.1438
0.3639		0.144
0.3641		0.144
0.3642		0.1441
0.3651		0.1441
0.3652		0.1442
0.366		0.1443
0.3665		0.1444
0.3669		0.1445
0.3673		0.1447
0.3677		0.145
0.368		0.145
0.3681		0.1452
0.3682		0.1453
0.3683		0.1454
0.3684		0.1457
0.3685		0.1458
0.369		0.1458
0.3697		0.1459
0.3712		0.1459
0.3713		0.1459
0.3716		0.1459
0.3727		0.1461
0.3728		0.1461
0.3729		0.1463
0.373		0.1464
0.374		0.1464
0.3741		0.1464
0.3747		0.1464
0.3753		0.1465
0.3755		0.1466
0.3761		0.1466
0.3767		0.1468
0.3771		0.1469
0.3771		0.1471
0.3771		0.1472
0.3777		0.1474
0.3781		0.1475
0.3792		0.1479
0.3793		0.1482
0.38		0.1482
0.3802		0.1484
0.382		0.1485
0.3821		0.1486
0.3829		0.1486
0.383		0.1487
0.3832		0.149
0.3837		0.1491
0.3846		0.1493
0.3848		0.1495
0.3856		0.1497
0.3865		0.1497
0.3874		0.1498
0.3876		0.1502
0.3881		0.1502
0.3881		0.1503
0.3886		0.1504
0.3889		0.1507
0.3891		0.1511
0.3892		0.1511
0.3893		0.1512
0.3903		0.1513
0.3904		0.1514
0.3905		0.1516
0.3906		0.1519
0.3907		0.1519
0.3911		0.1519
0.3911		0.1521
0.3916		0.1521
0.3921		0.1523
0.3928		0.1524
0.3931		0.1525
0.3943		0.1526
0.3944		0.153
0.395		0.1531
0.3958		0.1532
0.396		0.1532
0.3961		0.1533
0.3963		0.1534
0.3966		0.1534
0.3967		0.1535
0.3967		0.1536
0.3976		0.1538
0.3976		0.1538
0.3977		0.1539
0.3993		0.1539
0.3995		0.1541
0.4		0.1544
0.4001		0.155
0.4001		0.155
0.4002		0.1551
0.4011		0.1552
0.4014		0.1553
0.4031		0.1554
0.4033		0.1557
0.4036		0.1561
0.4041		0.1561
0.4055		0.1562
0.4065		0.1563
0.4067		0.1567
0.4068		0.157
0.4077		0.1571
0.4084		0.1573
0.4087		0.1573
0.4098		0.1573
0.4101		0.1575
0.4109		0.1576
0.4111		0.1576
0.4116		0.1577
0.4119		0.1578
0.412		0.1581
0.4122		0.1582
0.4124		0.1582
0.4125		0.1582
0.413		0.1587
0.4135		0.1587
0.414		0.1594
0.4141		0.1594
0.4146		0.1597
0.4146		0.1597
0.415		0.16
0.4151		0.16
0.4153		0.16
0.4154		0.1601
0.4167		0.1602
0.4173		0.1603
0.4174		0.1604
0.4175		0.1605
0.4176		0.1611
0.4176		0.1612
0.4187		0.1613
0.4188		0.1614
0.4202		0.1616
0.4206		0.1617
0.4211		0.1618
0.4214		0.162
0.4216		0.1621
0.422		0.1622
0.423		0.1624
0.4236		0.1625
0.4242		0.1627
0.4243		0.1632
0.4253		0.1635
0.4255		0.1637
0.4274		0.1638
0.4275		0.1639
0.4279		0.1642
0.4283		0.1643
0.4284		0.1643
0.4285		0.1644
0.4285		0.1644
0.43		0.1645
0.4308		0.1646
0.4313		0.1647
0.4314		0.1648
0.4315		0.1648
0.4318		0.1654
0.4319		0.1655
0.432		0.1655
0.4331		0.1656
0.434		0.1662
0.435		0.1664
0.4351		0.1668
0.4351		0.1668
0.438		0.1669
0.4384		0.167
0.4388		0.1671
0.4397		0.1672
0.4399		0.1674
0.4403		0.1674
0.4404		0.1674
0.4404		0.1677
0.4411		0.1678
0.4429		0.1678
0.443		0.168
0.443		0.1681
0.443		0.1687
0.4434		0.1688
0.4436		0.1688
0.4439		0.1691
0.4451		0.1691
0.4453		0.1692
0.4455		0.1694
0.4457		0.1695
0.4468		0.17
0.4473		0.1701
0.4477		0.1701
0.4484		0.1702
0.4485		0.1705
0.4493		0.1705
0.4497		0.1707
0.4513		0.1709
0.4515		0.1709
0.4518		0.1715
0.452		0.1717
0.4523		0.1719
0.4524		0.1722
0.4529		0.1722
0.453		0.1722
0.4534		0.1724
0.4545		0.1726
0.4547		0.1726
0.4549		0.1726
0.4552		0.1726
0.4555		0.1727
0.4561		0.1727
0.4564		0.1729
0.4578		0.1729
0.4589		0.1729
0.4601		0.173
0.4607		0.1735
0.4617		0.1738
0.4617		0.174
0.4618		0.1743
0.4619		0.1746
0.4621		0.1748
0.4622		0.1748
0.4622		0.1751
0.4628		0.1752
0.4631		0.1753
0.4635		0.1753
0.4637		0.1753
0.4644		0.1755
0.4647		0.176
0.4647		0.1761
0.4652		0.1762
0.4657		0.1763
0.4663		0.1767
0.4665		0.1771
0.467		0.1772
0.4678		0.1773
0.4679		0.1779
0.4679		0.1779
0.4687		0.178
0.4699		0.178
0.4699		0.1783
0.4701		0.1783
0.471		0.1783
0.4711		0.1784
0.4729		0.1785
0.4733		0.1786
0.4736		0.1787
0.4742		0.1789
0.4744		0.1789
0.4746		0.179
0.4751		0.179
0.4755		0.1792
0.4758		0.1794
0.4763		0.1795
0.4779		0.1796
0.4788		0.1796
0.4789		0.1797
0.4793		0.1797
0.4796		0.1798
0.4797		0.1798
0.4799		0.18
0.48		0.18
0.4832		0.1801
0.4837		0.1801
0.4842		0.1802
0.4847		0.1804
0.4848		0.1806
0.4857		0.1808
0.4863		0.1808
0.4863		0.1809
0.4864		0.181
0.4872		0.181
0.4875		0.1812
0.4888		0.1813
0.489		0.1816
0.4896		0.1817
0.4899		0.1818
0.4905		0.1823
0.4913		0.1824
0.4918		0.1825
0.4928		0.1826
0.4933		0.1826
0.4941		0.1827
0.4941		0.1828
0.4945		0.183
0.4945		0.1832
0.4949		0.1833
0.4954		0.1834
0.4955		0.1834
0.4958		0.1836
0.4958		0.1839
0.4966		0.184
0.4966		0.1841
0.4967		0.1841
0.4968		0.1841
0.4968		0.1842
0.4979		0.1845
0.4979		0.1846
0.4986		0.1846
0.4987		0.1848
0.4988		0.1852
0.5009		0.1855
0.5009		0.1856
0.5016		0.186
0.5028		0.1861
0.5031		0.1862
0.5033		0.1863
0.5034		0.1864
0.5034		0.1864
0.5038		0.1864
0.5041		0.1865
0.5053		0.1865
0.5064		0.1866
0.507		0.1869
0.5076		0.1871
0.5104		0.1873
0.5104		0.1874
0.5108		0.1878
0.5108		0.1879
0.511		0.1879
0.5117		0.188
0.5123		0.1882
0.5127		0.1882
0.5134		0.1883
0.5136		0.1884
0.5136		0.1885
0.5142		0.1885
0.5145		0.1886
0.5149		0.1887
0.5159		0.1889
0.5167		0.1891
0.5167		0.1891
0.5173		0.1891
0.5173		0.1893
0.5183		0.1893
0.5184		0.1893
0.5216		0.1894
0.5217		0.19
0.5217		0.1901
0.5217		0.1902
0.5218		0.1902
0.5224		0.1904
0.5226		0.1905
0.5237		0.191
0.5238		0.1912
0.5238		0.1915
0.5246		0.1915
0.5253		0.1915
0.5253		0.1917
0.526		0.1922
0.5265		0.1928
0.5265		0.1929
0.5266		0.193
0.5269		0.1933
0.5269		0.1934
0.5278		0.1936
0.5282		0.1937
0.5288		0.1938
0.5295		0.194
0.5297		0.1944
0.5308		0.1945
0.5308		0.1947
0.5326		0.1947
0.5333		0.1948
0.5335		0.1948
0.5338		0.1949
0.5344		0.195
0.5347		0.195
0.5351		0.1951
0.5358		0.1954
0.5359		0.1955
0.536		0.1963
0.5362		0.1964
0.5363		0.1966
0.5363		0.1966
0.5369		0.1966
0.5373		0.1966
0.5378		0.1967
0.5384		0.1968
0.5387		0.197
0.5389		0.1972
0.539		0.1973
0.5394		0.1979
0.5397		0.198
0.5398		0.1981
0.5406		0.1983
0.5418		0.1983
0.542		0.1984
0.5424		0.1988
0.5425		0.199
0.543		0.1992
0.5438		0.1992
0.5447		0.1998
0.5449		0.1999
0.545		0.2
0.5452		0.2001
0.5455		0.2005
0.5456		0.2006
0.5471		0.201
0.5476		0.2011
0.5485		0.2012
0.5502		0.2013
0.5503		0.2014
0.5504		0.2014
0.5504		0.2016
0.5511		0.2021
0.5511		0.2022
0.5516		0.2023
0.5516		0.2023
0.5517		0.2024
0.5518		0.2026
0.5518		0.2028
0.553		0.2029
0.5535		0.2033
0.5537		0.2036
0.5543		0.2042
0.5545		0.2044
0.5546		0.2045
0.5546		0.2045
0.5555		0.2049
0.5559		0.2049
0.5563		0.2056
0.5588		0.206
0.5588		0.2062
0.5589		0.2062
0.559		0.2063
0.5596		0.2063
0.56		0.2064
0.5609		0.2068
0.5624		0.207
0.5631		0.2075
0.5637		0.2081
0.564		0.2083
0.5641		0.2085
0.5643		0.2085
0.5646		0.2087
0.5647		0.209
0.5655		0.2091
0.5657		0.2092
0.566		0.2092
0.5663		0.2093
0.5668		0.2093
0.5672		0.2096
0.5673		0.2097
0.5683		0.2098
0.5686		0.2102
0.5688		0.2103
0.5701		0.2104
0.5708		0.2104
0.5726		0.2106
0.573		0.2107
0.5734		0.2107
0.5735		0.2112
0.5745		0.2112
0.5755		0.2114
0.576		0.2115
0.576		0.2116
0.5764		0.212
0.5764		0.2121
0.5766		0.2126
0.5769		0.2129
0.5769		0.213
0.5776		0.2131
0.5787		0.2135
0.5789		0.2135
0.5794		0.2136
0.5794		0.2139
0.5795		0.214
0.5797		0.2141
0.5799		0.2142
0.5802		0.2144
0.5817		0.2151
0.5846		0.2158
0.5852		0.2159
0.5853		0.2159
0.5858		0.2159
0.5859		0.216
0.5864		0.2162
0.5883		0.2162
0.5897		0.2163
0.5901		0.2163
0.5905		0.2169
0.5916		0.217
0.5921		0.2172
0.5922		0.2174
0.5927		0.2175
0.5933		0.2176
0.5934		0.2176
0.5934		0.2181
0.594		0.2182
0.5948		0.2183
0.5949		0.2185
0.5961		0.2186
0.5966		0.2187
0.5982		0.2188
0.5987		0.2188
0.6003		0.2193
0.6005		0.2196
0.6008		0.2201
0.6012		0.2201
0.6024		0.2205
0.6031		0.2205
0.6043		0.2207
0.6044		0.2207
0.6045		0.221
0.6045		0.2211
0.6066		0.2211
0.6074		0.2212
0.6083		0.2217
0.609		0.2217
0.6099		0.2218
0.6105		0.2221
0.6118		0.2223
0.6128		0.2223
0.6129		0.2225
0.6136		0.2226
0.6145		0.2229
0.6158		0.2229
0.6164		0.2231
0.6174		0.2232
0.6176		0.2235
0.6185		0.2236
0.6186		0.2237
0.6189		0.2238
0.6197		0.2239
0.6198		0.224
0.6215		0.2243
0.622		0.2248
0.6227		0.225
0.6229		0.2251
0.6229		0.2251
0.6233		0.2252
0.6234		0.2252
0.624		0.2253
0.6245		0.2254
0.6251		0.2255
0.6257		0.2256
0.6262		0.2256
0.6265		0.2258
0.6272		0.2263
0.6275		0.2263
0.6284		0.2263
0.6298		0.2263
0.6304		0.2265
0.6306		0.2269
0.631		0.227
0.6312		0.2271
0.6331		0.2272
0.6331		0.2273
0.6335		0.2274
0.6356		0.2276
0.6367		0.2276
0.6375		0.2283
0.6396		0.2284
0.6397		0.2295
0.6404		0.2296
0.6419		0.2296
0.6426		0.2297
0.6435		0.2298
0.6435		0.2298
0.6437		0.2298
0.6438		0.23
0.6445		0.23
0.6447		0.2302
0.6451		0.2311
0.6455		0.2313
0.6456		0.2313
0.646		0.2315
0.6462		0.2316
0.6485		0.2321
0.649		0.2326
0.6493		0.2328
0.6498		0.2331
0.6511		0.2332
0.6516		0.2335
0.6518		0.2337
0.6522		0.2338
0.6526		0.2342
0.6529		0.2345
0.6537		0.2346
0.6541		0.2347
0.6542		0.2347
0.6547		0.2351
0.6556		0.2352
0.6561		0.2353
0.6561		0.2354
0.6562		0.2355
0.6568		0.2355
0.6569		0.2357
0.6576		0.2358
0.6578		0.236
0.6581		0.2361
0.6582		0.2363
0.6583		0.2364
0.6595		0.2365
0.6597		0.2367
0.6599		0.2368
0.6599		0.2368
0.6601		0.2371
0.6615		0.2372
0.6621		0.2372
0.6633		0.2373
0.6648		0.2373
0.6652		0.2376
0.6654		0.2376
0.6655		0.2377
0.6656		0.2377
0.6657		0.2377
0.6657		0.2378
0.6659		0.238
0.6665		0.238
0.6674		0.2381
0.6675		0.2384
0.6677		0.2386
0.6679		0.2389
0.669		0.2391
0.669		0.2392
0.6693		0.2393
0.6694		0.2394
0.6704		0.2398
0.6712		0.24
0.6718		0.2402
0.6725		0.2402
0.6727		0.2407
0.6732		0.2409
0.6748		0.241
0.6753		0.2413
0.6755		0.2414
0.6768		0.2415
0.6773		0.2419
0.6789		0.242
0.6791		0.2421
0.6793		0.2422
0.682		0.2428
0.6827		0.2429
0.6832		0.2431
0.6835		0.2432
0.6839		0.2438
0.6851		0.2439
0.6862		0.244
0.6863		0.2441
0.6864		0.2442
0.6866		0.2443
0.6878		0.2444
0.6884		0.2444
0.6893		0.2445
0.69		0.2446
0.691		0.2446
0.6911		0.2447
0.6913		0.2449
0.6915		0.2449
0.6943		0.245
0.6953		0.245
0.6955		0.2454
0.6964		0.2455
0.6966		0.2455
0.6972		0.2458
0.6983		0.2466
0.6994		0.2472
0.6996		0.2473
0.7002		0.2474
0.7007		0.2475
0.7008		0.2475
0.701		0.2477
0.7017		0.248
0.7018		0.2483
0.7018		0.2485
0.7023		0.2486
0.7024		0.2487
0.7038		0.249
0.7041		0.2491
0.7044		0.2492
0.7046		0.2492
0.7072		0.2495
0.7082		0.2499
0.7083		0.25
0.7084		0.2505
0.7091		0.251
0.7103		0.2511
0.7109		0.2514
0.711		0.2515
0.7118		0.2516
0.7134		0.2516
0.7135		0.2518
0.7142		0.252
0.7144		0.252
0.7149		0.252
0.715		0.2527
0.7159		0.2528
0.7162		0.2528
0.7182		0.253
0.7191		0.2531
0.7195		0.2532
0.72		0.2532
0.7221		0.2533
0.7223		0.2534
0.7229		0.2535
0.7234		0.2536
0.7235		0.2539
0.7238		0.2539
0.7246		0.2541
0.725		0.2543
0.7263		0.2544
0.7271		0.2547
0.7277		0.2552
0.7284		0.2556
0.7284		0.2558
0.729		0.256
0.7304		0.2561
0.732		0.2561
0.7326		0.257
0.7335		0.2572
0.7368		0.2573
0.737		0.2574
0.7394		0.2576
0.74		0.2579
0.7407		0.2581
0.7409		0.2582
0.7414		0.2588
0.7421		0.2593
0.7425		0.2598
0.7429		0.2598
0.7445		0.2598
0.7471		0.2599
0.7475		0.2603
0.7485		0.2603
0.7487		0.2607
0.749		0.2611
0.7491		0.2615
0.7497		0.2616
0.7497		0.2616
0.7498		0.2617
0.7515		0.2619
0.7518		0.262
0.7519		0.262
0.7524		0.2624
0.7525		0.2628
0.7536		0.2631
0.7547		0.2631
0.7549		0.2631
0.7579		0.2632
0.758		0.2632
0.7581		0.2635
0.7592		0.2637
0.7593		0.2637
0.7602		0.2637
0.7604		0.2638
0.7616		0.2639
0.7625		0.264
0.7639		0.2642
0.7652		0.2644
0.7657		0.2644
0.7668		0.2645
0.7674		0.2645
0.7679		0.2648
0.7696		0.2651
0.7712		0.2652
0.7712		0.2656
0.773		0.2656
0.7733		0.2659
0.7749		0.266
0.7751		0.2662
0.7752		0.2662
0.7758		0.2662
0.7758		0.2666
0.7764		0.2666
0.7764		0.2667
0.7773		0.2669
0.778		0.2677
0.779		0.2692
0.7795		0.2692
0.7801		0.2693
0.7806		0.2695
0.7814		0.2696
0.7815		0.2696
0.7824		0.2699
0.7829		0.2702
0.7832		0.2703
0.7852		0.2704
0.7852		0.2704
0.7855		0.2707
0.7864		0.271
0.7865		0.271
0.787		0.271
0.7891		0.2711
0.7902		0.2717
0.7903		0.2717
0.7903		0.2717
0.7915		0.2719
0.7916		0.2719
0.7934		0.2723
0.7945		0.2725
0.795		0.2726
0.7971		0.2727
0.7979		0.2729
0.7985		0.2732
0.8006		0.2739
0.8012		0.274
0.8015		0.2741
0.8027		0.2746
0.8028		0.275
0.8037		0.2751
0.8045		0.2752
0.8047		0.2753
0.8051		0.2754
0.8051		0.2757
0.8053		0.2763
0.8055		0.2764
0.8064		0.2767
0.8075		0.277
0.8088		0.277
0.8091		0.2774
0.8122		0.2776
0.8131		0.2783
0.8141		0.2787
0.8147		0.2791
0.8149		0.2792
0.8154		0.2792
0.8155		0.2792
0.816		0.2795
0.8164		0.2796
0.8164		0.2798
0.817		0.2798
0.8185		0.2798
0.8194		0.2801
0.8195		0.2802
0.8199		0.2803
0.82		0.2805
0.82		0.2805
0.82		0.2806
0.8208		0.2807
0.8213		0.2808
0.8215		0.2809
0.824		0.281
0.824		0.2817
0.825		0.2823
0.8256		0.2827
0.8262		0.2828
0.8265		0.2829
0.8274		0.2831
0.8292		0.2832
0.8293		0.2835
0.8304		0.2837
0.831		0.2839
0.831		0.2839
0.832		0.2842
0.8327		0.2843
0.8342		0.2844
0.8359		0.2847
0.8364		0.2853
0.8372		0.2853
0.8378		0.2857
0.8383		0.2858
0.8397		0.2859
0.8407		0.2874
0.8412		0.2874
0.8412		0.2875
0.8425		0.2875
0.8427		0.2877
0.8429		0.2877
0.8432		0.2877
0.8464		0.2879
0.8465		0.288
0.8484		0.2883
0.8508		0.2887
0.8527		0.2889
0.8528		0.2889
0.8538		0.289
0.8547		0.2892
0.8554		0.2894
0.8563		0.2895
0.8569		0.2896
0.857		0.2897
0.8571		0.2898
0.858		0.2902
0.8589		0.2902
0.8593		0.2904
0.8598		0.2906
0.8598		0.2906
0.8598		0.2907
0.8607		0.2909
0.8615		0.2909
0.8618		0.291
0.8635		0.2915
0.8643		0.2916
0.8645		0.2919
0.8651		0.2919
0.8676		0.292
0.8685		0.2921
0.8689		0.2922
0.8695		0.2923
0.8719		0.2926
0.8725		0.2927
0.8743		0.2928
0.8746		0.293
0.8753		0.2931
0.8757		0.2932
0.8774		0.2934
0.8775		0.2935
0.8791		0.2935
0.8806		0.2936
0.881		0.2937
0.8811		0.2939
0.8826		0.2939
0.8837		0.294
0.8841		0.2941
0.8848		0.2947
0.8852		0.2948
0.8858		0.2951
0.8871		0.2952
0.8872		0.2954
0.8885		0.2959
0.8885		0.296
0.8889		0.2961
0.8891		0.2963
0.8901		0.2964
0.8909		0.2964
0.892		0.2971
0.8922		0.2972
0.8923		0.2972
0.8924		0.2974
0.8939		0.2976
0.895		0.2976
0.8956		0.2977
0.8968		0.2979
0.897		0.298
0.8972		0.2985
0.8986		0.2986
0.8989		0.2989
0.9001		0.299
0.9009		0.2992
0.9039		0.2995
0.9049		0.2995
0.9057		0.2997
0.9069		0.3001
0.9077		0.3002
0.9087		0.3004
0.9088		0.3008
0.9092		0.3008
0.9101		0.3011
0.9103		0.3014
0.9137		0.3014
0.9143		0.3016
0.9147		0.3016
0.9154		0.3018
0.9166		0.3021
0.9167		0.3023
0.9168		0.3026
0.9169		0.3027
0.9174		0.3029
0.9175		0.3034
0.9176		0.3035
0.9183		0.3035
0.9188		0.3038
0.9199		0.3054
0.9201		0.3056
0.9207		0.3059
0.9211		0.3062
0.9219		0.3063
0.922		0.3063
0.9228		0.3064
0.923		0.3066
0.924		0.3068
0.9269		0.3071
0.9274		0.3072
0.9276		0.3072
0.928		0.3074
0.9283		0.3077
0.9284		0.3078
0.9284		0.3082
0.9284		0.3084
0.9296		0.3084
0.9312		0.3086
0.9321		0.3088
0.9323		0.3091
0.9338		0.3091
0.9345		0.3092
0.9349		0.3093
0.9355		0.3097
0.9362		0.3099
0.9368		0.3101
0.9382		0.3107
0.9395		0.3108
0.9402		0.3118
0.9404		0.3123
0.9406		0.3125
0.9407		0.3125
0.9407		0.3128
0.9408		0.3131
0.9419		0.3133
0.9434		0.3133
0.9434		0.3134
0.9436		0.3135
0.9442		0.3136
0.9448		0.3137
0.9464		0.3141
0.9469		0.3146
0.9482		0.3146
0.9496		0.3146
0.9507		0.3147
0.9517		0.3157
0.9522		0.3157
0.9526		0.3159
0.953		0.316
0.9543		0.3161
0.9544		0.3164
0.9554		0.3167
0.9564		0.3168
0.957		0.3175
0.9578		0.3176
0.9579		0.3176
0.9583		0.318
0.96		0.318
0.9603		0.3183
0.9603		0.3187
0.9609		0.3187
0.9618		0.3189
0.9625		0.3189
0.963		0.3194
0.9644		0.3194
0.9645		0.3195
0.9657		0.3196
0.9663		0.3196
0.9667		0.3196
0.9684		0.3197
0.9694		0.3201
0.9696		0.3202
0.9711		0.3204
0.9713		0.3206
0.973		0.3209
0.974		0.3212
0.974		0.3212
0.9742		0.3214
0.9746		0.3215
0.9746		0.3216
0.9752		0.3218
0.9753		0.3219
0.976		0.3221
0.9764		0.3225
0.9777		0.3226
0.978		0.3232
0.9781		0.3233
0.9781		0.3237
0.9782		0.3243
0.9795		0.3243
0.98		0.3243
0.98		0.3246
0.9812		0.325
0.982		0.3251
0.9852		0.3258
0.9871		0.3258
0.9878		0.3258
0.989		0.326
[truncated: 2,609 more rows]

## Sheet: Figure 7 c track speed
uninfected cell LAMP1-GFP vesicles	uninfected cell LAMP1-GFP vesicles + nocodazol	infected cell LAMP1-GFP vesicles	infected cell PipB2-HaloTag vesicles
0	0	0	0		infected cell: LAMP1 gegen PIPB2
0	0.009107	0	0.00694		P-value	0.568037	n.s.
0.01069	0.01308	0	0.01216
0.01297	0.01598	0	0.01284		infected cell: LAMP1 gegen unifected cell LAMP1
0.0143	0.01635	0	0.01631		P-value	1.00927e-128	***
0.01508	0.01664	0.0002677	0.01954
0.01692	0.01966	0.00634	0.01992		infected cell: LAMP1 gegen unifected cell PipB2
0.02134	0.02119	0.006654	0.03105		P-value	3.57491e-39	***
0.02485	0.02131	0.008258	0.03453
0.02704	0.02236	0.008468	0.03504		uninfected cell LAMP1 + nocc gegen unifected cell LAMP1
0.02763	0.02402	0.008663	0.03688		P-value	5.81141e-102	***
0.02874	0.02615	0.009911	0.03729
0.02928	0.02647	0.01044	0.04235
0.02977	0.02792	0.0114	0.0463
0.0307	0.03067	0.01213	0.04937
0.0312	0.0309	0.01436	0.05389
0.03172	0.03154	0.01436	0.0565
0.03524	0.03323	0.0145	0.05956
0.0355	0.03342	0.01596	0.05971
0.03813	0.03433	0.01615	0.06431
0.03896	0.03554	0.01768	0.06499
0.03962	0.03565	0.01799	0.07092
0.04012	0.03628	0.01919	0.07195
0.04017	0.03753	0.01982	0.07248
0.04085	0.03776	0.02016	0.07269
0.04086	0.03776	0.02076	0.07396
0.04218	0.03781	0.02098	0.07519
0.04245	0.03788	0.02137	0.07578
0.04389	0.03828	0.02138	0.07758
0.04448	0.04047	0.02306	0.07927
0.04532	0.04182	0.02345	0.08
0.04694	0.04205	0.02391	0.08048
0.04698	0.04282	0.02443	0.0807
0.04715	0.04335	0.02483	0.0817
0.04917	0.04364	0.02489	0.08212
0.04919	0.04366	0.02525	0.08385
0.04986	0.04394	0.02549	0.08427
0.05004	0.04429	0.02568	0.08924
0.0501	0.04451	0.02591	0.09012
0.05041	0.04458	0.02592	0.09103
0.05238	0.04466	0.02598	0.09299
0.05246	0.04469	0.0262	0.09433
0.05272	0.04471	0.02676	0.0958
0.05283	0.04526	0.02771	0.09589
0.05283	0.04623	0.02782	0.09596
0.05446	0.04636	0.02866	0.09773
0.0549	0.04644	0.03022	0.09946
0.05499	0.04659	0.03026	0.09998
0.05506	0.04688	0.03067	0.1001
0.05523	0.0475	0.03143	0.1008
0.05546	0.04773	0.03163	0.1015
0.05684	0.04815	0.03176	0.1018
0.05723	0.04815	0.03214	0.1024
0.05752	0.04825	0.03222	0.1046
0.05825	0.04849	0.03291	0.1059
0.06021	0.04927	0.03312	0.1079
0.06031	0.0506	0.03316	0.1086
0.06065	0.05075	0.03319	0.1103
0.06071	0.05129	0.0333	0.1106
0.06098	0.05206	0.03345	0.1119
0.0614	0.05279	0.03391	0.112
0.06176	0.05323	0.03471	0.1129
0.06217	0.0544	0.03472	0.1142
0.06413	0.05539	0.03478	0.1151
0.06596	0.05658	0.03547	0.1154
0.06637	0.05673	0.03556	0.1155
0.06741	0.05673	0.03618	0.1167
0.06787	0.0569	0.03666	0.1168
0.06849	0.05778	0.03741	0.1176
0.0685	0.05795	0.03775	0.1192
0.06924	0.05824	0.03796	0.1193
0.06924	0.0604	0.03799	0.1195
0.07065	0.06114	0.03821	0.1201
0.07086	0.06122	0.03835	0.1207
0.07095	0.06194	0.03886	0.1209
0.072	0.06211	0.039	0.1216
0.07215	0.0625	0.03954	0.1229
0.07226	0.06335	0.03979	0.1238
0.07384	0.06345	0.03997	0.1241
0.07406	0.06479	0.04016	0.1244
0.07439	0.0649	0.04018	0.1255
0.07443	0.06529	0.04024	0.1255
0.07534	0.06532	0.04108	0.1268
0.07735	0.0654	0.04122	0.127
0.0776	0.0661	0.04138	0.1279
0.07773	0.06612	0.04143	0.1281
0.07804	0.06711	0.04148	0.1296
0.0785	0.06717	0.04161	0.1311
0.07877	0.06721	0.04167	0.1321
0.0795	0.06794	0.04201	0.1336
0.07976	0.06923	0.04232	0.1337
0.08046	0.07062	0.04264	0.1341
0.08087	0.07063	0.04268	0.1359
0.08122	0.07129	0.04352	0.1362
0.08166	0.07144	0.04405	0.1369
0.08203	0.07164	0.04456	0.1375
0.08237	0.07182	0.04468	0.1376
0.08244	0.07186	0.04479	0.138
0.08264	0.07252	0.04509	0.1387
0.08404	0.07261	0.04519	0.1389
0.08407	0.07288	0.0452	0.1389
0.08508	0.07359	0.04556	0.1392
0.08568	0.0736	0.04573	0.1411
0.08627	0.07369	0.04578	0.1416
0.08639	0.07444	0.04613	0.1434
0.0864	0.07534	0.04657	0.1438
0.08673	0.07575	0.04664	0.1439
0.08713	0.07599	0.04741	0.1441
0.08779	0.0767	0.04781	0.1443
0.08793	0.07685	0.04796	0.1447
0.08822	0.07688	0.04811	0.145
0.08832	0.07695	0.04832	0.1453
0.08955	0.07713	0.0488	0.1467
0.08956	0.07831	0.04893	0.148
0.08968	0.07849	0.04898	0.1492
0.08999	0.07852	0.04925	0.1494
0.09032	0.07869	0.04968	0.1495
0.0905	0.07877	0.05038	0.1507
0.0906	0.07905	0.05062	0.1507
0.09076	0.07953	0.05062	0.1512
0.09126	0.08007	0.05119	0.1523
0.0914	0.08038	0.05167	0.153
0.09142	0.08057	0.05199	0.1535
0.09161	0.08087	0.052	0.1536
0.09166	0.08094	0.05208	0.1546
0.09207	0.08094	0.05226	0.1548
0.09232	0.08204	0.05316	0.1557
0.09381	0.08252	0.05331	0.156
0.09389	0.08289	0.05339	0.1567
0.09408	0.08289	0.05356	0.1576
0.09473	0.08295	0.05365	0.1599
0.09484	0.08332	0.05377	0.1599
0.09511	0.08352	0.0541	0.1618
0.09592	0.08446	0.05411	0.1622
0.09683	0.08494	0.05439	0.1633
0.09877	0.08614	0.05465	0.1637
0.09893	0.08626	0.05628	0.1637
0.09922	0.08627	0.0563	0.164
0.09949	0.08646	0.05642	0.166
0.09969	0.08755	0.05746	0.1667
0.1	0.08762	0.05812	0.1673
0.1003	0.08783	0.05826	0.1686
0.1014	0.08791	0.05846	0.1695
0.1019	0.08833	0.0585	0.1696
0.1025	0.089	0.0588	0.1697
0.1039	0.08934	0.05883	0.17
0.1039	0.08944	0.05885	0.17
0.1045	0.08945	0.05934	0.1704
0.1046	0.09005	0.0601	0.1713
0.1049	0.09042	0.06055	0.1723
0.1049	0.09066	0.06088	0.1743
0.105	0.09079	0.06098	0.1748
0.1051	0.09121	0.06104	0.175
0.1057	0.09162	0.06121	0.1753
0.1069	0.09172	0.06127	0.1753
0.107	0.0918	0.06132	0.1755
0.108	0.0918	0.06137	0.1766
0.108	0.09275	0.06167	0.1782
0.1082	0.09364	0.06194	0.1783
0.1084	0.09378	0.06194	0.1804
0.1087	0.09408	0.0623	0.1807
0.1099	0.09416	0.06285	0.1829
0.1102	0.09417	0.0631	0.1833
0.1105	0.09437	0.0635	0.1834
0.111	0.09553	0.06358	0.1844
0.1114	0.09564	0.06416	0.1846
0.1115	0.09662	0.06451	0.1848
0.1117	0.09682	0.06457	0.1851
0.1118	0.09713	0.06494	0.1862
0.1121	0.09715	0.06496	0.1864
0.1121	0.09775	0.06524	0.1868
0.1122	0.09778	0.06539	0.1871
0.1124	0.09779	0.06548	0.1872
0.113	0.09902	0.06551	0.1879
0.113	0.09989	0.06559	0.1879
0.1131	0.1001	0.06579	0.1882
0.1133	0.1006	0.06588	0.189
0.1135	0.1015	0.066	0.1891
0.1136	0.1019	0.06608	0.1893
0.114	0.1023	0.06621	0.1895
0.1145	0.1044	0.0664	0.1897
0.1146	0.1048	0.06677	0.191
0.1155	0.1048	0.06717	0.1924
0.1166	0.1053	0.06731	0.1933
0.1183	0.1076	0.06736	0.1935
0.1184	0.1076	0.06758	0.1939
0.1184	0.108	0.06761	0.194
0.1187	0.1082	0.0678	0.1941
0.1189	0.1082	0.0681	0.1957
0.1197	0.1084	0.06831	0.1959
0.1198	0.1086	0.06839	0.1967
0.1204	0.1088	0.0684	0.1975
0.121	0.1104	0.06843	0.1976
0.1211	0.1114	0.06877	0.1984
0.1216	0.1123	0.06907	0.1987
0.1219	0.1123	0.06919	0.1994
0.1231	0.1145	0.06982	0.1998
0.1236	0.1145	0.06986	0.1999
0.1243	0.1147	0.07032	0.2005
0.1243	0.115	0.07087	0.2007
0.1247	0.1153	0.0713	0.2011
0.1248	0.1154	0.07156	0.2014
0.1251	0.116	0.07236	0.2027
0.1253	0.1166	0.07251	0.2046
0.1253	0.1166	0.07256	0.2059
0.1264	0.1167	0.07274	0.2061
0.1268	0.1173	0.07287	0.2066
0.1278	0.1173	0.0732	0.2072
0.1289	0.1182	0.0736	0.2085
0.1295	0.1182	0.07363	0.2085
0.1297	0.1182	0.07401	0.2092
0.1298	0.1185	0.0741	0.2102
0.13	0.1186	0.07433	0.2113
0.1305	0.1186	0.07433	0.2113
0.1306	0.1188	0.07468	0.2115
0.1307	0.1189	0.07481	0.2116
0.1309	0.1199	0.07484	0.212
0.1312	0.1205	0.07499	0.2127
0.1316	0.1206	0.07542	0.2139
0.132	0.1214	0.07583	0.2159
0.1321	0.1223	0.07596	0.2165
0.1327	0.1224	0.0761	0.2172
0.1336	0.1225	0.07646	0.2178
0.1336	0.1229	0.07657	0.2182
0.1339	0.1231	0.07664	0.2184
0.1342	0.1236	0.07696	0.2188
0.1342	0.1241	0.07701	0.2192
0.1352	0.1244	0.07707	0.2204
0.1353	0.1256	0.07723	0.2204
0.1359	0.1261	0.07735	0.2208
0.1362	0.1269	0.0777	0.2213
0.1367	0.1274	0.07775	0.2217
0.1373	0.1276	0.07805	0.2231
0.1377	0.1276	0.07817	0.2233
0.1383	0.1287	0.0785	0.2233
0.1387	0.1289	0.07867	0.2236
0.139	0.1289	0.07877	0.225
0.1393	0.1292	0.07924	0.2253
0.1393	0.1294	0.07988	0.2257
0.1402	0.1304	0.08038	0.2262
0.1403	0.1306	0.0804	0.2266
0.1407	0.1309	0.08059	0.2271
0.1409	0.1315	0.08078	0.2276
0.1411	0.1316	0.08091	0.2283
0.1415	0.1318	0.08099	0.2286
0.1419	0.1339	0.08118	0.2299
0.1419	0.1345	0.08119	0.2299
0.1422	0.1355	0.08124	0.2318
0.1425	0.1356	0.08141	0.2321
0.1434	0.1363	0.08155	0.2329
0.1434	0.1367	0.08184	0.2332
0.1438	0.1369	0.08192	0.2348
0.1444	0.137	0.0821	0.2355
0.1445	0.1371	0.08229	0.2356
0.1448	0.1376	0.0826	0.2366
0.145	0.1379	0.08263	0.237
0.1465	0.1384	0.08269	0.2381
0.1468	0.1384	0.08307	0.2388
0.1468	0.1386	0.08329	0.2388
0.1471	0.1391	0.08351	0.2391
0.1472	0.1395	0.08441	0.2392
0.1478	0.1401	0.08456	0.2402
0.1494	0.1402	0.08472	0.2408
0.1501	0.1408	0.08496	0.2412
0.1504	0.1413	0.08518	0.2418
0.1505	0.1415	0.08559	0.2432
0.1508	0.1417	0.08597	0.2433
0.1509	0.1425	0.08602	0.2436
0.1519	0.1433	0.08611	0.2437
0.1524	0.1458	0.08623	0.2447
0.1529	0.1459	0.08654	0.245
0.1532	0.1461	0.08662	0.246
0.1539	0.1461	0.08678	0.2469
0.1547	0.1464	0.08683	0.2474
0.1551	0.1468	0.08694	0.25
0.1551	0.1473	0.08699	0.25
0.1555	0.1498	0.08699	0.2505
0.1557	0.1498	0.08701	0.2509
0.1557	0.1509	0.08723	0.251
0.1557	0.1514	0.08733	0.2511
0.1558	0.1517	0.0874	0.2517
0.1564	0.1522	0.08768	0.2539
0.1566	0.1523	0.08787	0.2544
0.158	0.1526	0.08793	0.2551
0.1582	0.1536	0.08803	0.2597
0.1582	0.1546	0.08808	0.2601
0.1585	0.1547	0.08821	0.261
0.1586	0.156	0.08828	0.2611
0.1588	0.1573	0.08845	0.2613
0.1589	0.1575	0.08854	0.2614
0.159	0.1583	0.08858	0.2618
0.1591	0.1584	0.08881	0.2633
0.1592	0.1597	0.08892	0.2633
0.1593	0.1597	0.08913	0.2636
0.1598	0.1597	0.08922	0.264
0.16	0.16	0.08947	0.2641
0.1603	0.1603	0.08957	0.266
0.1603	0.161	0.08963	0.2661
0.1608	0.1611	0.08972	0.2661
0.161	0.1613	0.08984	0.267
0.1611	0.1618	0.09016	0.2673
0.1615	0.1621	0.09023	0.2687
0.1623	0.1623	0.09072	0.2691
0.1626	0.163	0.09085	0.2695
0.1631	0.163	0.09129	0.2696
0.164	0.1635	0.09132	0.2708
0.1654	0.1635	0.09134	0.2713
0.1661	0.1636	0.09135	0.2731
0.1672	0.1639	0.09136	0.2738
0.1674	0.1651	0.09156	0.2754
0.1674	0.1664	0.09156	0.2767
0.1675	0.1668	0.09192	0.2779
0.1679	0.1676	0.09214	0.278
0.1679	0.1682	0.09269	0.2791
0.168	0.1689	0.09281	0.2792
0.168	0.1689	0.09292	0.2811
0.1681	0.1693	0.09348	0.282
0.1683	0.1702	0.09359	0.2847
0.1685	0.1704	0.09381	0.2849
0.1687	0.1705	0.0941	0.285
0.1692	0.1718	0.09425	0.2869
0.1692	0.1721	0.09442	0.2879
0.1694	0.1722	0.09503	0.2881
0.1698	0.1725	0.09521	0.2883
0.17	0.1729	0.09543	0.2884
0.1703	0.1734	0.09553	0.2892
0.1706	0.1737	0.09558	0.2893
0.171	0.1738	0.0957	0.2917
0.1713	0.1749	0.09586	0.292
0.1716	0.1753	0.09596	0.2933
0.1716	0.1761	0.09612	0.2945
0.1718	0.1762	0.09617	0.295
0.172	0.1765	0.09645	0.295
0.1721	0.1768	0.09658	0.2971
0.1726	0.1769	0.0969	0.2972
0.1731	0.1771	0.09691	0.2987
0.1736	0.1771	0.09704	0.2988
0.1736	0.1789	0.09712	0.2992
0.1739	0.1797	0.09736	0.2995
0.174	0.18	0.09763	0.2997
0.174	0.1805	0.098	0.3007
0.1742	0.1807	0.09847	0.301
0.1743	0.1808	0.0985	0.3023
0.1745	0.1824	0.0985	0.3025
0.1747	0.1825	0.09853	0.3027
0.175	0.1832	0.09855	0.3033
0.1756	0.1842	0.09859	0.3034
0.1759	0.1846	0.09869	0.3035
0.176	0.1856	0.09872	0.304
0.1762	0.187	0.09913	0.3058
0.1767	0.1875	0.09917	0.3072
0.1776	0.1878	0.0993	0.3074
0.1777	0.1885	0.09934	0.3077
0.1779	0.1885	0.09939	0.3081
0.178	0.1885	0.09941	0.309
0.178	0.1899	0.09967	0.3093
0.1794	0.1899	0.09996	0.3105
0.1804	0.1913	0.1007	0.3107
0.1804	0.1914	0.1012	0.3112
0.1814	0.1917	0.102	0.3116
0.182	0.192	0.1021	0.3126
0.182	0.1923	0.1021	0.3131
0.1831	0.1923	0.1024	0.3141
0.1842	0.1939	0.1026	0.3144
0.1844	0.1942	0.1027	0.3156
0.1845	0.1946	0.1028	0.3158
0.1856	0.1947	0.103	0.3163
0.1859	0.1949	0.1031	0.3168
0.1861	0.1953	0.1032	0.3181
0.1871	0.1959	0.1033	0.3181
0.1881	0.1971	0.1033	0.3195
0.1886	0.2005	0.1034	0.3199
0.1892	0.2005	0.1037	0.3205
0.1903	0.2005	0.1037	0.3205
0.1903	0.2006	0.1044	0.3218
0.1911	0.2013	0.1045	0.3226
0.1913	0.2013	0.1046	0.3227
0.1915	0.2014	0.1046	0.3231
0.1916	0.202	0.1048	0.3253
0.1924	0.202	0.1048	0.3253
0.1926	0.2021	0.1049	0.3261
0.1933	0.2031	0.1049	0.3261
0.1935	0.2036	0.1051	0.3262
0.1937	0.204	0.1055	0.3265
0.1937	0.2055	0.1057	0.3309
0.1945	0.2085	0.1058	0.331
0.1953	0.2088	0.1059	0.3325
0.196	0.2111	0.1059	0.3327
0.197	0.2113	0.1061	0.3328
0.1973	0.2115	0.1061	0.3333
0.1973	0.212	0.1063	0.3357
0.1973	0.2123	0.1063	0.3358
0.1974	0.2126	0.107	0.3359
0.198	0.2132	0.1071	0.3371
0.1984	0.2142	0.1073	0.3379
0.1985	0.2147	0.1075	0.3382
0.2004	0.2156	0.1076	0.3382
0.2005	0.2171	0.1078	0.3386
0.2012	0.2174	0.1082	0.3386
0.2013	0.2183	0.1082	0.3393
0.2015	0.2184	0.1083	0.34
0.2019	0.2186	0.1084	0.3403
0.2022	0.219	0.1085	0.3413
0.2028	0.2194	0.1093	0.3423
0.2043	0.2196	0.1099	0.3423
0.205	0.2196	0.11	0.3428
0.2051	0.2205	0.1101	0.3429
0.2059	0.2208	0.1102	0.3431
0.206	0.2226	0.1103	0.3431
0.2061	0.2235	0.1105	0.3441
0.2061	0.2237	0.1105	0.3446
0.2063	0.2258	0.1109	0.3449
0.2067	0.226	0.1109	0.3451
0.2076	0.2268	0.111	0.3454
0.2077	0.2271	0.1112	0.3461
0.2083	0.2292	0.1114	0.3461
0.2088	0.2293	0.1115	0.3481
0.2094	0.23	0.1115	0.3489
0.2097	0.2309	0.1117	0.3493
0.2099	0.231	0.1117	0.3521
0.21	0.2317	0.1117	0.3527
0.2101	0.2317	0.1124	0.3551
0.2109	0.2318	0.1127	0.3568
0.2112	0.2343	0.1128	0.3568
0.2114	0.2348	0.1129	0.357
0.2115	0.2362	0.1133	0.3578
0.2123	0.2375	0.1134	0.3587
0.2127	0.2389	0.1138	0.3605
0.2129	0.2418	0.1139	0.362
0.2134	0.2447	0.114	0.3643
0.2138	0.2454	0.1142	0.3646
0.2139	0.2461	0.1142	0.3649
0.2146	0.2469	0.1143	0.3653
0.2153	0.2471	0.1146	0.3655
0.2153	0.2472	0.1146	0.3657
0.2155	0.2488	0.1147	0.3663
0.2155	0.25	0.1149	0.3668
0.2156	0.2502	0.1151	0.3681
0.2156	0.2503	0.1152	0.3688
0.2157	0.2504	0.1153	0.37
0.2162	0.2529	0.1154	0.3716
0.2163	0.2532	0.1158	0.373
0.2166	0.2533	0.116	0.3742
0.2172	0.2544	0.1161	0.3744
0.2175	0.2552	0.1161	0.3766
0.2178	0.2559	0.1162	0.378
0.2179	0.257	0.1166	0.3788
0.2189	0.2582	0.1166	0.3807
0.2195	0.2585	0.1167	0.3822
0.2198	0.2589	0.1168	0.3831
0.2206	0.2594	0.1169	0.3833
0.2206	0.2605	0.1171	0.3862
0.2208	0.2609	0.1171	0.3865
0.2209	0.2611	0.1172	0.3867
0.2211	0.2616	0.1176	0.3867
0.2212	0.2618	0.1179	0.3874
0.2214	0.265	0.118	0.3879
0.2216	0.2656	0.1183	0.3886
0.222	0.2657	0.1184	0.3898
0.2226	0.2662	0.1185	0.3901
0.2227	0.2668	0.1189	0.3902
0.2231	0.267	0.1189	0.3928
0.2233	0.2686	0.1189	0.394
0.2235	0.2693	0.119	0.3947
0.2259	0.2714	0.1191	0.3955
0.2266	0.2714	0.1193	0.3969
0.2268	0.2721	0.1197	0.3976
0.227	0.2743	0.1199	0.3978
0.2275	0.2746	0.1202	0.3995
0.2278	0.276	0.1206	0.4
0.2289	0.277	0.1207	0.4003
0.229	0.2777	0.1208	0.4022
0.23	0.2793	0.1208	0.4023
0.2301	0.2793	0.1212	0.4038
0.2303	0.2798	0.1212	0.405
0.2311	0.2812	0.1214	0.4052
0.2312	0.2822	0.1219	0.4061
0.2315	0.2825	0.1222	0.4085
0.2316	0.2829	0.1224	0.4094
0.2316	0.2833	0.1225	0.4097
0.2317	0.2834	0.1226	0.4117
0.2319	0.2835	0.1226	0.4128
0.2322	0.2855	0.1227	0.4134
0.2332	0.2867	0.1229	0.4139
0.2338	0.287	0.1229	0.4141
0.2345	0.2885	0.1229	0.4158
0.2346	0.289	0.123	0.416
0.235	0.2897	0.1231	0.4161
0.2353	0.2905	0.1232	0.4165
0.236	0.2906	0.1234	0.4175
0.2361	0.2907	0.1237	0.4175
0.2362	0.2915	0.1238	0.4179
0.2366	0.2939	0.1248	0.4194
0.2367	0.2947	0.1248	0.4198
0.2371	0.296	0.1249	0.4206
0.2375	0.3008	0.1252	0.4217
0.2379	0.3008	0.1254	0.4225
0.2382	0.301	0.1254	0.4234
0.2382	0.3019	0.1255	0.4237
0.2386	0.3022	0.1257	0.4255
0.2393	0.3033	0.1264	0.427
0.2394	0.3072	0.1266	0.4273
0.2402	0.3081	0.1266	0.4277
0.2405	0.3094	0.1269	0.4297
0.241	0.3103	0.127	0.43
0.2412	0.3112	0.1271	0.4301
0.2421	0.3122	0.1273	0.4332
0.2421	0.3134	0.1275	0.4343
0.2431	0.3139	0.1275	0.4349
0.2433	0.317	0.1276	0.436
0.2434	0.3173	0.1276	0.4365
0.2438	0.3174	0.1279	0.437
0.2445	0.3176	0.1279	0.4372
0.2446	0.3193	0.1281	0.4386
0.2446	0.3195	0.1282	0.4393
0.2456	0.3199	0.1285	0.4394
0.2459	0.3205	0.1285	0.4396
0.2461	0.3214	0.1285	0.4403
0.2464	0.3224	0.1289	0.4428
0.2471	0.3229	0.129	0.4449
0.2476	0.3246	0.1291	0.445
0.2481	0.3249	0.1295	0.4458
0.2493	0.3275	0.1295	0.4459
0.2502	0.329	0.1297	0.4461
0.2507	0.3308	0.1299	0.4497
0.2507	0.3335	0.13	0.4543
0.2509	0.3336	0.13	0.4548
0.2509	0.3345	0.1305	0.4551
0.2516	0.3387	0.1305	0.4552
0.2517	0.3405	0.1308	0.4589
0.2517	0.3414	0.1308	0.4608
0.2518	0.3463	0.1309	0.4612
0.2521	0.3467	0.1312	0.4626
0.2525	0.3469	0.1313	0.4632
0.2535	0.3474	0.1314	0.4671
0.2536	0.3478	0.1314	0.4671
0.2546	0.3485	0.1315	0.4684
0.2553	0.349	0.1316	0.4711
0.2554	0.3501	0.1316	0.4724
0.2564	0.3507	0.1317	0.4797
0.2565	0.351	0.1317	0.4798
0.2565	0.3527	0.1318	0.4821
0.2566	0.3553	0.1318	0.4831
0.2567	0.3567	0.1318	0.4831
0.2575	0.357	0.1319	0.4832
0.2579	0.3582	0.1319	0.4832
0.258	0.3594	0.132	0.4838
0.2585	0.3612	0.1322	0.4839
0.2586	0.3613	0.1323	0.4844
0.259	0.3613	0.1324	0.4853
0.2592	0.3617	0.1327	0.4875
0.2593	0.3619	0.1328	0.4884
0.2598	0.3627	0.1329	0.4899
0.2604	0.3638	0.1329	0.4903
0.2612	0.3649	0.1329	0.491
0.2614	0.3665	0.1331	0.4927
0.2625	0.3694	0.1333	0.4942
0.2626	0.3705	0.1335	0.4955
0.2626	0.371	0.1335	0.4977
0.2631	0.371	0.1336	0.4987
0.2631	0.3721	0.1336	0.4992
0.2634	0.3723	0.1338	0.5021
0.2639	0.3769	0.1339	0.5027
0.2639	0.377	0.1342	0.5029
0.2645	0.3777	0.1342	0.5042
0.2645	0.3797	0.1342	0.506
0.2647	0.3802	0.1344	0.5062
0.2647	0.3802	0.1349	0.5071
0.265	0.3805	0.1351	0.5079
0.2652	0.3813	0.1351	0.5096
0.2658	0.3853	0.1352	0.511
0.2664	0.3854	0.1353	0.5134
0.2668	0.3858	0.1355	0.5146
0.2673	0.3858	0.1355	0.5176
0.2673	0.3858	0.136	0.519
0.2679	0.3867	0.1365	0.5221
0.2686	0.387	0.1365	0.5248
0.2687	0.387	0.1366	0.5249
0.2691	0.3881	0.1366	0.525
0.2691	0.3881	0.1367	0.5258
0.2696	0.3892	0.1367	0.526
0.2697	0.3917	0.1371	0.5262
0.27	0.3944	0.1372	0.5325
0.27	0.3949	0.1374	0.5332
0.2704	0.3951	0.1377	0.5339
0.2712	0.3954	0.1379	0.5343
0.2714	0.3973	0.1381	0.5379
0.2715	0.3983	0.1382	0.539
0.2723	0.4003	0.1384	0.5391
0.2725	0.4005	0.1384	0.5394
0.2735	0.4007	0.1384	0.5398
0.2736	0.4009	0.1385	0.5406
0.2737	0.4019	0.1386	0.541
0.274	0.402	0.1391	0.5417
0.2748	0.4044	0.1392	0.5423
0.2748	0.4047	0.1394	0.5425
0.2749	0.4086	0.1397	0.5425
0.2751	0.4093	0.1399	0.5434
0.2753	0.4094	0.1403	0.5439
0.2759	0.41	0.1404	0.5442
0.2759	0.4104	0.1404	0.5475
0.276	0.4118	0.1408	0.548
0.2771	0.4144	0.1409	0.5497
0.2772	0.4174	0.1412	0.553
0.2773	0.4186	0.1413	0.5538
0.2777	0.4189	0.1414	0.5546
0.2778	0.42	0.1415	0.5547
0.2785	0.4213	0.1418	0.556
0.2785	0.422	0.1418	0.5586
0.2791	0.4238	0.142	0.5586
0.2793	0.4241	0.1421	0.5595
0.2793	0.4266	0.1421	0.5617
0.2795	0.4289	0.1423	0.5617
0.2802	0.4293	0.1424	0.5621
0.2805	0.4294	0.1428	0.5626
0.2807	0.4304	0.1429	0.5638
0.2814	0.4311	0.143	0.5666
0.2816	0.4323	0.1436	0.5676
0.2821	0.433	0.1437	0.5681
0.2823	0.433	0.144	0.5711
0.2824	0.4354	0.144	0.574
0.2827	0.4362	0.1442	0.5755
0.2828	0.4367	0.1444	0.5762
0.2839	0.4367	0.1449	0.577
0.2841	0.4372	0.1451	0.5791
0.2844	0.4379	0.1452	0.5801
0.285	0.4388	0.1455	0.5811
0.2854	0.4394	0.1455	0.5831
0.2861	0.4394	0.1457	0.5838
0.2861	0.4405	0.1458	0.5879
0.2863	0.4408	0.1459	0.5882
0.2872	0.4419	0.1459	0.5884
0.2876	0.4424	0.1462	0.59
0.2876	0.4429	0.1464	0.59
0.2876	0.4437	0.1467	0.5903
0.2882	0.4437	0.1469	0.593
0.2883	0.445	0.1476	0.5931
0.2884	0.4451	0.1477	0.5949
0.2898	0.4456	0.1479	0.5985
0.2902	0.4466	0.148	0.6011
0.2904	0.4473	0.1481	0.6014
0.2905	0.4501	0.1484	0.6019
0.2905	0.453	0.1485	0.6047
0.2907	0.4551	0.149	0.6052
0.2914	0.4555	0.1492	0.6052
0.2916	0.4568	0.1494	0.6059
0.2918	0.4571	0.1494	0.6092
0.2919	0.4575	0.1495	0.6093
0.2919	0.4612	0.1496	0.6109
0.2921	0.4617	0.1497	0.6121
0.2921	0.466	0.15	0.6127
0.2923	0.4666	0.15	0.6146
0.2926	0.4687	0.15	0.6176
0.2928	0.4691	0.1502	0.6198
0.2929	0.47	0.1503	0.6199
0.2939	0.4717	0.1505	0.6233
0.2952	0.4724	0.1505	0.6239
0.2954	0.4727	0.1507	0.6247
0.2955	0.4727	0.1508	0.6259
0.2956	0.4761	0.1513	0.6259
0.2957	0.4769	0.1513	0.6278
0.296	0.4769	0.1514	0.6283
0.2965	0.4794	0.1517	0.629
0.2965	0.4806	0.1517	0.63
0.2967	0.4809	0.1517	0.6316
0.2967	0.4818	0.1518	0.634
0.2981	0.4818	0.1523	0.6376
0.2984	0.4877	0.1527	0.6387
0.2985	0.4894	0.153	0.639
0.2986	0.4927	0.1534	0.6401
0.2992	0.4929	0.1534	0.641
0.2994	0.4964	0.1534	0.641
0.2996	0.4968	0.1536	0.6412
0.3002	0.4972	0.1538	0.6412
0.3015	0.4973	0.1538	0.6428
0.3018	0.4973	0.1538	0.6452
0.3021	0.4979	0.1539	0.6494
0.3023	0.4986	0.154	0.6506
0.3025	0.5021	0.1541	0.6508
0.3027	0.5029	0.1541	0.6513
0.303	0.5109	0.1541	0.6538
0.3031	0.5112	0.1542	0.6558
0.305	0.514	0.1542	0.6568
0.305	0.5148	0.1542	0.6569
0.305	0.5167	0.1544	0.6575
0.3051	0.5188	0.1546	0.6582
0.3057	0.5207	0.1547	0.6588
0.3062	0.5208	0.1549	0.6605
0.3063	0.521	0.1551	0.6659
0.3065	0.5237	0.1558	0.6661
0.3072	0.5274	0.156	0.6666
0.3078	0.528	0.1563	0.6672
0.3079	0.5309	0.1564	0.6673
0.3094	0.5336	0.1565	0.6706
0.3095	0.5351	0.1566	0.6718
0.3096	0.5354	0.1568	0.673
0.3097	0.537	0.1568	0.6734
0.31	0.5389	0.1568	0.6738
0.3105	0.5428	0.1569	0.675
0.311	0.5429	0.1571	0.677
0.3124	0.5454	0.1571	0.6783
0.3136	0.5472	0.1572	0.6817
0.3146	0.5473	0.1573	0.6822
0.3147	0.5486	0.1576	0.6824
0.3151	0.5503	0.1576	0.6847
0.3151	0.5514	0.1576	0.693
0.3154	0.5526	0.1577	0.6989
0.3155	0.5533	0.1581	0.6999
0.3157	0.5538	0.1583	0.7002
0.3161	0.5549	0.1583	0.7018
0.3163	0.5561	0.1584	0.7039
0.3166	0.5571	0.1585	0.7092
0.3169	0.5574	0.1587	0.7108
0.3172	0.5575	0.1588	0.7124
0.3174	0.5612	0.1588	0.713
0.3174	0.5619	0.1589	0.7138
0.3176	0.5625	0.1589	0.7151
0.318	0.5628	0.1592	0.7163
0.3181	0.5666	0.1593	0.7169
0.3183	0.5679	0.1594	0.7191
0.3183	0.5685	0.1594	0.7225
0.3185	0.5753	0.1595	0.7244
0.3195	0.5754	0.1596	0.7248
0.3198	0.5801	0.1598	0.7248
0.3203	0.5811	0.1602	0.7261
0.3204	0.5842	0.1604	0.7302
0.3204	0.5842	0.1606	0.7313
0.3204	0.5858	0.1607	0.7329
0.3214	0.5873	0.1608	0.7338
0.3227	0.5881	0.1608	0.7341
0.3229	0.5892	0.1609	0.7342
0.3231	0.5921	0.1609	0.7342
0.3235	0.5936	0.161	0.7358
0.3237	0.5963	0.161	0.7377
0.3239	0.5987	0.1611	0.7397
0.324	0.5987	0.1611	0.7403
0.3241	0.5991	0.1612	0.7408
0.3241	0.6024	0.1612	0.7417
0.3243	0.6024	0.1615	0.7432
0.3244	0.6031	0.1617	0.7441
0.3246	0.6058	0.1618	0.7469
0.325	0.607	0.1619	0.747
0.3251	0.614	0.162	0.7473
0.3255	0.6143	0.162	0.748
0.3256	0.6164	0.1621	0.7492
0.3258	0.6174	0.1622	0.7528
0.3264	0.62	0.1626	0.7589
0.3264	0.6204	0.163	0.7615
0.3264	0.6209	0.1631	0.7634
0.3277	0.6235	0.1631	0.7659
0.3279	0.6321	0.1634	0.7665
0.328	0.6359	0.1637	0.7676
0.3283	0.6367	0.164	0.7688
0.3284	0.6371	0.1642	0.7693
0.3286	0.6429	0.1642	0.7712
0.3292	0.6456	0.1644	0.7716
0.3294	0.646	0.1646	0.7718
0.3296	0.6476	0.1647	0.776
0.3299	0.6503	0.1648	0.7764
0.33	0.6523	0.1649	0.7775
0.3308	0.6549	0.1649	0.7809
0.3309	0.6562	0.1649	0.7844
0.3309	0.6594	0.165	0.7852
0.3312	0.6654	0.1651	0.7859
0.3316	0.6672	0.1651	0.7869
0.3318	0.6728	0.1652	0.7885
0.3319	0.6736	0.1652	0.7918
0.3324	0.6783	0.1653	0.7925
0.3329	0.6787	0.1658	0.7959
0.3331	0.6791	0.1659	0.7971
0.3332	0.6792	0.1663	0.7975
0.3337	0.6826	0.1663	0.8018
0.334	0.684	0.1664	0.8043
0.3341	0.6852	0.1664	0.8054
0.3344	0.6898	0.1665	0.8096
0.3346	0.6906	0.1666	0.8111
0.3348	0.6939	0.1666	0.8237
0.3349	0.6964	0.1667	0.8285
0.3351	0.6979	0.1672	0.8292
0.3354	0.6992	0.1672	0.8318
0.3355	0.701	0.1675	0.8339
0.3355	0.7014	0.1675	0.8371
0.3358	0.7038	0.1676	0.8391
0.336	0.708	0.1677	0.8412
0.3384	0.708	0.1678	0.8424
0.3385	0.7136	0.1678	0.8433
0.3386	0.714	0.1678	0.8463
0.3389	0.724	0.1678	0.851
0.3417	0.7242	0.1681	0.8522
0.342	0.725	0.1681	0.8546
0.3421	0.7281	0.1682	0.8629
0.3425	0.7308	0.1682	0.8629
0.343	0.7336	0.1686	0.863
0.3434	0.7349	0.1687	0.8668
0.3436	0.736	0.1688	0.8741
0.3442	0.7367	0.1688	0.8762
0.3444	0.7389	0.1688	0.8791
0.3451	0.7429	0.1692	0.8801
0.3451	0.7466	0.1694	0.8839
0.3451	0.7643	0.1695	0.8846
0.3456	0.7645	0.1695	0.8848
0.3464	0.7661	0.1697	0.8855
0.3483	0.7665	0.17	0.8892
0.349	0.7666	0.17	0.8906
0.3491	0.7673	0.1705	0.8915
0.3494	0.7687	0.1706	0.895
0.3495	0.7698	0.1706	0.8989
0.3496	0.7746	0.1708	0.909
0.3501	0.7751	0.171	0.9095
0.3502	0.7766	0.171	0.9257
0.3502	0.7867	0.1711	0.9271
0.3502	0.794	0.1712	0.9319
0.3503	0.7967	0.1713	0.9347
0.3505	0.8004	0.1713	0.9419
0.3512	0.8008	0.1719	0.9456
0.3518	0.8108	0.1722	0.9521
0.3518	0.8154	0.1723	0.9549
0.3535	0.8204	0.1724	0.9601
0.3535	0.8287	0.1727	0.9772
0.3537	0.8288	0.1727	0.9808
0.3546	0.8322	0.1728	0.9917
0.3546	0.8368	0.1731	0.9973
0.3547	0.8536	0.1731	0.9996
0.3553	0.8585	0.1733	1.001
0.3556	0.8604	0.1735	1.008
0.3557	0.8716	0.1736	1.013
0.3558	0.8763	0.1738	1.013
0.3558	0.8847	0.1738	1.023
0.3562	0.8954	0.1739	1.024
0.3565	0.9008	0.174	1.025
0.3569	0.9034	0.174	1.029
0.3572	0.9041	0.1741	1.03
0.3578	0.935	0.1742	1.041
0.3578	0.9359	0.1742	1.044
0.358	0.9363	0.1743	1.049
0.3584	0.9368	0.1745	1.066
0.3586	0.9486	0.1746	1.084
0.3591	0.979	0.1749	1.113
0.3592	0.9822	0.1752	1.175
0.3595	1.019	0.1753	1.199
0.3599	1.038	0.1753	1.254
0.3614	1.086	0.1754	1.261
0.3615	1.101	0.1756	1.278
0.3623	1.118	0.1758	1.284
0.363	1.14	0.176	1.288
0.3637	1.146	0.176	1.31
0.3638	1.189	0.1762	1.32
0.3642	1.2	0.1764	1.327
0.3643	1.259	0.1764	1.335
0.3645	1.35	0.1768	1.338
0.3645	1.817	0.1768	1.359
0.3645		0.1769	1.386
0.3646		0.1771	1.486
0.3649		0.1773	1.551
0.3653		0.1774	1.596
0.366		0.1774	1.6
0.367		0.1776	1.618
0.3683		0.1777	2.029
0.3686		0.1778
0.3688		0.1778
0.3689		0.1779
0.3692		0.1779
0.37		0.1781
0.3702		0.1782
0.371		0.1783
0.3712		0.1783
0.3715		0.1785
0.3716		0.1787
0.3719		0.1788
0.3719		0.1793
0.372		0.1794
0.3722		0.1798
0.3723		0.1798
0.3723		0.18
0.3724		0.1801
0.3726		0.1801
0.3733		0.1802
0.3733		0.1802
0.3737		0.1802
0.3737		0.1804
0.3739		0.1805
0.374		0.1806
0.3741		0.1807
0.3762		0.1807
0.3772		0.1809
0.3783		0.1809
0.3784		0.181
0.3787		0.181
0.3788		0.1812
0.3792		0.1813
0.3794		0.1813
0.3797		0.1813
0.3801		0.1814
0.3803		0.1814
0.3807		0.1816
0.3809		0.1816
0.3809		0.1819
0.3811		0.1822
0.3823		0.1823
0.3825		0.1824
0.3838		0.1825
0.3838		0.1826
0.3839		0.1829
0.3841		0.1829
0.3848		0.1829
0.3849		0.1831
0.385		0.1833
0.3853		0.1834
0.3859		0.1835
0.386		0.1835
0.3862		0.1835
0.3867		0.1838
0.3869		0.1838
0.3873		0.1839
0.3873		0.1839
0.3876		0.1841
0.3879		0.1841
0.3895		0.1842
0.3896		0.1844
0.3898		0.1844
0.3899		0.1845
0.3906		0.1846
0.3914		0.1846
0.3915		0.185
0.3916		0.185
0.3917		0.185
0.3921		0.185
0.3926		0.185
0.3931		0.1851
0.3946		0.1852
0.3946		0.1852
0.396		0.1853
0.3962		0.1853
0.3976		0.1857
0.3977		0.1859
0.3981		0.186
0.3981		0.186
0.3983		0.1861
0.3986		0.1862
0.3997		0.1864
0.3998		0.1864
0.4001		0.1865
0.4005		0.1867
0.4016		0.1869
0.4028		0.1878
0.4029		0.1878
0.403		0.1879
0.4033		0.188
0.4033		0.188
0.4037		0.1882
0.4038		0.1882
0.4038		0.1882
0.4043		0.1883
0.4047		0.1886
0.4048		0.1888
0.4052		0.1889
0.4052		0.1891
0.4054		0.1892
0.4058		0.1893
0.4064		0.1893
0.4067		0.1894
0.4069		0.1894
0.4071		0.1896
0.4071		0.1896
0.4073		0.1898
0.4073		0.1899
0.4074		0.1901
0.4075		0.1903
0.4079		0.1903
0.4079		0.1909
0.4079		0.1909
0.4079		0.191
0.4083		0.1911
0.4088		0.1914
0.4094		0.1915
0.41		0.1919
0.4104		0.1919
0.4104		0.1926
0.4108		0.1927
0.4108		0.1928
0.4111		0.1929
0.4123		0.193
0.4134		0.193
0.4134		0.1932
0.4135		0.1932
0.4137		0.1934
0.4139		0.1936
0.4143		0.1942
0.4143		0.1945
0.4145		0.1945
0.4146		0.1947
0.4152		0.1947
0.4165		0.195
0.4182		0.195
0.4183		0.195
0.4184		0.1953
0.4201		0.1954
0.4208		0.1954
0.4211		0.1955
0.4217		0.1955
0.4218		0.1957
0.4218		0.1958
0.4219		0.1959
0.422		0.1959
0.4221		0.196
0.4224		0.1963
0.4224		0.1963
0.4228		0.1963
0.4229		0.1964
0.423		0.1965
0.423		0.1967
0.4231		0.1968
0.4231		0.1972
0.4235		0.1972
0.4237		0.1972
0.4239		0.1972
0.4246		0.1972
0.4248		0.1973
0.4249		0.1977
0.4249		0.1978
0.4249		0.1978
0.425		0.198
0.4255		0.1981
0.4255		0.1982
0.4256		0.1982
0.4257		0.1986
0.4265		0.1992
0.4265		0.1993
0.4267		0.1995
0.4273		0.1997
0.4273		0.1999
0.4273		0.1999
0.4276		0.2
0.4277		0.2001
0.4282		0.2002
0.4282		0.2002
0.4282		0.2002
0.4287		0.2003
0.429		0.2003
0.4293		0.2005
0.4294		0.2007
0.4297		0.2007
0.4301		0.2008
0.4303		0.201
0.4303		0.2014
0.4306		0.2014
0.4306		0.2015
0.4308		0.2015
0.4308		0.2016
0.431		0.2018
0.4313		0.2022
0.4313		0.2022
0.4316		0.2023
0.4324		0.2025
0.4324		0.2029
0.4326		0.2032
0.4327		0.2033
0.4329		0.2034
0.4337		0.2036
0.4337		0.2036
0.4341		0.2041
0.4342		0.2043
0.4344		0.2045
0.4344		0.2046
0.4344		0.2049
0.4346		0.2049
0.4348		0.205
0.4349		0.2052
0.4351		0.2054
0.4352		0.2058
0.4355		0.206
0.4357		0.206
0.4362		0.206
0.4364		0.2061
0.4367		0.2061
0.4371		0.2062
0.4373		0.2063
0.4373		0.2063
0.4382		0.2063
0.4384		0.2064
0.4388		0.2067
0.4393		0.2068
0.4393		0.2069
0.44		0.2071
0.44		0.2071
0.4401		0.2072
0.4403		0.2072
0.4403		0.2074
0.4409		0.2075
0.4412		0.2075
0.4416		0.2075
0.4418		0.2075
0.4422		0.2076
0.4427		0.2077
0.4427		0.2077
0.4428		0.2078
0.443		0.2079
0.4432		0.208
0.4432		0.208
0.4433		0.208
0.4433		0.208
0.4438		0.2081
0.4441		0.2083
0.4442		0.2085
0.4446		0.2085
0.4448		0.2088
0.445		0.2088
0.4451		0.209
0.4456		0.2091
0.4458		0.2093
0.4459		0.2094
0.446		0.2094
0.446		0.2097
0.446		0.21
0.4461		0.21
0.4464		0.21
0.4465		0.2101
0.447		0.2102
0.4471		0.2102
0.4486		0.2103
0.4487		0.2109
0.4487		0.2111
0.4488		0.2111
0.4491		0.2112
0.4492		0.2115
0.4509		0.2118
0.4511		0.2119
0.4512		0.2119
0.4515		0.2119
0.4521		0.2121
0.4522		0.2122
0.4524		0.2122
0.4533		0.2122
0.4535		0.2122
0.4541		0.2124
0.4548		0.2125
0.4548		0.2127
0.4551		0.2128
0.4551		0.2129
0.4563		0.2129
0.4564		0.2129
0.4565		0.2131
0.4569		0.2133
0.4571		0.2134
0.4572		0.2134
0.4583		0.2136
0.4586		0.2136
0.4586		0.2136
0.4592		0.2137
0.4596		0.2139
0.4597		0.214
0.4602		0.2142
0.4602		0.2143
0.4602		0.2144
0.4604		0.2144
0.4605		0.2144
0.4615		0.2144
0.4615		0.2145
0.4615		0.2146
0.4616		0.2148
0.4616		0.2148
0.4617		0.2149
0.4618		0.215
0.4621		0.215
0.4622		0.2151
0.4622		0.2153
0.4627		0.2153
0.463		0.2155
0.463		0.2156
0.4631		0.2159
0.464		0.216
0.464		0.216
0.4642		0.2162
0.4645		0.2163
0.4645		0.2163
0.4652		0.2164
0.4654		0.2171
0.4657		0.2171
0.4659		0.2172
0.4667		0.2172
0.4667		0.2176
0.4671		0.2177
0.4671		0.218
0.4673		0.218
0.4674		0.2182
0.4675		0.2184
0.4675		0.2184
0.468		0.2184
0.468		0.2188
0.4681		0.2189
0.4681		0.2189
0.4684		0.2191
0.4685		0.2191
0.4687		0.2191
0.4691		0.2195
0.4693		0.2195
0.4694		0.2195
0.4695		0.2196
0.4695		0.2197
0.47		0.2198
0.4701		0.2198
0.4702		0.2199
0.4703		0.2201
0.4706		0.2202
0.4706		0.2202
0.4711		0.2203
0.4712		0.2205
0.4713		0.2205
0.4714		0.2206
0.4716		0.2207
0.4722		0.2208
0.4729		0.2208
0.473		0.221
0.4736		0.2213
0.4737		0.2215
0.4742		0.2217
0.4744		0.2218
0.4749		0.2221
0.4754		0.2222
0.4756		0.2224
0.476		0.2224
0.4761		0.2225
0.4765		0.2226
0.4781		0.2226
0.4784		0.223
0.4784		0.2231
0.4795		0.2231
0.4797		0.2233
0.4798		0.2234
0.48		0.2236
0.4804		0.2237
0.4805		0.2238
0.4806		0.2239
0.4807		0.224
0.4808		0.2241
0.481		0.2241
0.481		0.2243
0.4813		0.2244
0.4816		0.2247
0.4822		0.225
0.4832		0.225
0.4836		0.225
0.4837		0.2251
0.4839		0.2252
0.4844		0.2252
0.4846		0.2253
0.4854		0.2253
0.4857		0.2254
0.4858		0.2256
0.4865		0.2256
0.4868		0.2256
0.4869		0.2259
0.487		0.2259
0.4872		0.2261
0.4873		0.2261
0.4875		0.2263
0.4883		0.2266
0.4885		0.2267
0.4889		0.2268
0.4896		0.2271
0.4896		0.2273
0.4898		0.2277
0.4899		0.2278
0.4901		0.2281
0.4902		0.2282
0.4907		0.2282
0.4909		0.2282
0.4909		0.2283
0.4913		0.2285
0.4921		0.2285
0.4921		0.2285
0.4922		0.2286
0.4922		0.2287
0.4925		0.2287
0.4927		0.229
0.4929		0.2292
0.4933		0.2293
0.4936		0.2294
0.4936		0.2297
0.4937		0.2298
0.4937		0.23
0.4937		0.2301
0.4939		0.2303
0.494		0.2307
0.4948		0.2308
0.495		0.2309
0.4958		0.2309
0.4959		0.231
0.496		0.231
0.4963		0.2311
0.4965		0.2312
0.4969		0.2313
0.4971		0.2314
0.4971		0.2315
0.4974		0.2315
0.4974		0.2316
0.4975		0.2318
0.498		0.2318
0.4983		0.232
0.4983		0.2321
0.4985		0.2322
0.499		0.2322
0.4993		0.2324
0.4993		0.2324
0.5005		0.2324
0.501		0.2326
0.5012		0.2329
0.5024		0.233
0.5025		0.2331
0.5025		0.2332
0.5028		0.2332
0.5032		0.2333
0.5041		0.2333
0.5041		0.2334
0.505		0.2334
0.5051		0.2339
0.5051		0.2343
0.5052		0.2343
0.5053		0.2344
0.5055		0.2344
0.5055		0.2346
0.5061		0.2346
0.5063		0.2348
0.5067		0.2349
0.507		0.2349
0.5071		0.2352
0.5073		0.2355
0.5074		0.2355
0.508		0.2359
0.5085		0.2359
0.509		0.2363
0.5091		0.2365
0.5092		0.2367
0.5092		0.2369
0.5093		0.2369
0.5093		0.2371
0.5096		0.2374
0.5098		0.2375
0.51		0.2375
0.5103		0.2376
0.5116		0.2378
0.5118		0.2379
0.512		0.238
0.512		0.2381
0.5122		0.2384
0.5128		0.2386
0.5135		0.2386
0.5135		0.2387
0.5141		0.2388
0.5142		0.2389
0.5143		0.2391
0.5146		0.2392
0.5147		0.2393
0.515		0.2393
0.5161		0.2395
0.5163		0.2404
0.5167		0.2404
0.517		0.2406
0.5175		0.2406
0.5181		0.2406
0.5181		0.2406
0.5182		0.2407
0.5183		0.2408
0.5188		0.2408
0.5193		0.2409
0.5196		0.241
0.5204		0.241
0.521		0.2411
0.5211		0.2411
0.5218		0.2411
0.5221		0.2413
0.5223		0.2417
0.5223		0.2419
0.5226		0.2421
0.5227		0.2421
0.5229		0.2421
0.524		0.2422
0.5248		0.2426
0.5249		0.243
0.5255		0.2431
0.5256		0.2432
0.526		0.2433
0.5262		0.2435
0.5263		0.2436
0.5263		0.2437
0.5264		0.2441
0.5264		0.2443
0.5269		0.2445
0.527		0.2451
0.5277		0.2453
0.5278		0.2454
0.528		0.2454
0.5284		0.2455
0.5285		0.2456
0.5286		0.2456
0.5287		0.2457
0.5287		0.2458
0.5295		0.246
0.5298		0.246
0.5304		0.2461
0.5305		0.2465
0.5306		0.2466
0.5312		0.2467
0.5314		0.2469
0.5316		0.247
0.5317		0.2472
0.5325		0.2473
0.5328		0.2474
0.5335		0.2475
0.5337		0.2475
0.5337		0.2475
0.5348		0.2476
0.5349		0.2476
0.5351		0.2479
0.5355		0.248
0.5358		0.2481
0.5362		0.2484
0.5363		0.2484
0.5363		0.2484
0.5363		0.2485
0.5374		0.2488
0.5376		0.2489
0.5377		0.249
0.5383		0.2491
0.5383		0.2491
0.5383		0.2491
0.5386		0.2492
0.5391		0.2494
0.5391		0.2495
0.5391		0.2495
0.5404		0.2496
0.5404		0.25
0.5411		0.2501
0.5412		0.2502
0.5415		0.2503
0.5418		0.2503
0.5419		0.2504
0.5425		0.2505
0.5427		0.2505
0.5428		0.2507
0.543		0.2507
0.5431		0.2508
0.5433		0.2509
0.5435		0.251
0.5436		0.2513
0.5437		0.2513
0.5438		0.2514
0.5438		0.2515
0.544		0.2516
0.5441		0.2516
0.5442		0.2519
0.5442		0.252
0.5448		0.2522
0.5453		0.2524
0.546		0.2524
0.546		0.2528
0.5465		0.2529
0.5465		0.2532
0.5465		0.2533
0.5466		0.2535
0.5469		0.2538
0.547		0.254
0.5474		0.2541
0.5482		0.2542
0.5489		0.2543
0.5494		0.2544
0.5499		0.2545
0.5507		0.2546
0.5511		0.2547
0.5514		0.2547
0.5515		0.2547
0.5515		0.2548
0.5516		0.255
0.5517		0.2551
0.5518		0.2551
0.5518		0.2551
0.5524		0.2552
0.5525		0.2553
0.5532		0.2558
0.5533		0.2559
0.554		0.2559
0.5545		0.256
0.5548		0.2563
0.5549		0.2567
0.5551		0.257
0.5552		0.2571
0.5554		0.2571
0.5557		0.2571
0.5559		0.2572
0.5559		0.2574
0.5563		0.258
0.5563		0.258
0.5578		0.258
0.5579		0.2581
0.5579		0.2582
0.558		0.2582
0.5581		0.2584
0.5582		0.2586
0.5583		0.2586
0.5584		0.2589
0.5585		0.2591
0.5592		0.2592
0.5597		0.2592
0.5597		0.2592
0.56		0.2592
0.56		0.2593
0.5606		0.2593
0.561		0.2594
0.5614		0.2595
0.5618		0.2596
0.5623		0.2597
0.5624		0.2597
0.5625		0.2598
0.5629		0.26
0.564		0.26
0.5642		0.2601
0.5643		0.2602
0.5648		0.2603
0.5651		0.2603
0.5651		0.2603
0.5656		0.2605
0.5656		0.2607
0.5658		0.2608
0.5663		0.2611
0.5667		0.2612
0.5671		0.2612
0.5673		0.2613
0.5674		0.2616
0.5676		0.2616
0.5676		0.2617
0.5677		0.2621
0.5679		0.2621
0.568		0.2622
0.5683		0.2622
0.5683		0.2623
0.5684		0.2624
0.5687		0.2625
0.5687		0.2625
0.5688		0.2625
0.5689		0.2626
0.5689		0.2627
0.5691		0.2629
0.5703		0.2631
0.5704		0.2632
0.5704		0.2635
0.5712		0.2636
0.5717		0.2636
0.5721		0.2636
0.5722		0.2637
0.5724		0.2639
0.5728		0.2639
0.5728		0.2641
0.5732		0.2641
0.5738		0.2644
0.5739		0.2646
0.5741		0.2647
0.5741		0.2649
0.5745		0.2649
0.5748		0.265
0.575		0.265
0.5753		0.265
0.5757		0.2651
0.5761		0.2652
0.5765		0.2652
0.5774		0.2652
0.5778		0.2653
0.5781		0.2653
0.5786		0.2654
0.5787		0.2654
0.5795		0.2655
0.5796		0.2655
0.5806		0.2656
0.581		0.2657
0.5811		0.2658
0.5811		0.2659
0.5814		0.2662
0.5816		0.2663
0.582		0.2664
0.5824		0.2667
0.5827		0.2671
0.5843		0.2674
0.5844		0.2677
0.5845		0.2679
0.5851		0.268
0.5859		0.268
0.5859		0.2682
0.586		0.2682
0.5865		0.2685
0.5866		0.2686
0.5869		0.2686
0.5872		0.2687
0.5874		0.2688
0.5876		0.2688
0.5878		0.2688
0.588		0.269
0.5882		0.269
0.5889		0.2692
0.589		0.2696
0.5891		0.2698
0.5892		0.2698
0.5893		0.2701
0.5894		0.2702
0.5896		0.2702
0.5907		0.2703
0.5909		0.2703
0.5911		0.2706
0.5916		0.2708
0.5921		0.2709
0.5928		0.271
0.5929		0.271
0.5931		0.2712
0.5933		0.2713
0.5934		0.2715
0.5936		0.2715
0.5937		0.2715
0.5957		0.2716
0.5962		0.2717
0.5963		0.2722
0.5966		0.2723
0.597		0.2725
0.5972		0.2732
0.5976		0.2735
0.5983		0.2736
0.5985		0.2737
0.5989		0.2738
0.5989		0.2739
0.5992		0.2739
0.5993		0.2742
0.5993		0.2743
0.5994		0.2746
0.5994		0.2749
0.6003		0.2751
0.6003		0.2755
0.6013		0.2755
0.6014		0.2756
0.6018		0.2756
0.602		0.2757
0.6021		0.2757
0.6024		0.2757
0.6025		0.2758
0.6026		0.2762
0.6027		0.2762
0.6028		0.2762
0.6029		0.2762
0.6036		0.2762
0.6043		0.2764
0.6045		0.2764
0.6049		0.2764
0.605		0.2765
0.605		0.2765
0.6059		0.2765
0.6059		0.2767
0.6061		0.2767
0.6061		0.2767
0.6064		0.2768
0.6071		0.2769
0.6071		0.277
0.6074		0.277
0.6077		0.277
0.6082		0.2771
0.6087		0.2772
0.6092		0.2773
0.6095		0.2774
0.6101		0.2776
0.6101		0.2777
0.6103		0.278
0.6105		0.2785
0.6106		0.2785
0.6108		0.2785
0.6113		0.2786
0.6113		0.2787
0.6119		0.2788
0.6119		0.2789
0.6123		0.2791
0.613		0.2791
0.6132		0.2792
0.6137		0.2793
0.614		0.28
0.6149		0.2801
0.6149		0.2803
0.615		0.2805
0.6151		0.2805
0.6158		0.2805
0.6163		0.2806
0.6166		0.2807
0.6168		0.2809
0.6173		0.281
0.6176		0.281
0.6184		0.2813
0.6193		0.2815
0.6193		0.2815
0.6199		0.2815
0.6202		0.2816
0.6203		0.2816
0.6203		0.2816
0.6204		0.2816
0.6206		0.2816
0.6207		0.2817
0.6226		0.2817
0.623		0.2818
0.6234		0.2821
0.624		0.2822
0.6241		0.2822
0.6243		0.2826
0.6243		0.2826
0.6243		0.2828
0.6247		0.2828
0.6247		0.2829
0.625		0.2829
0.6257		0.283
0.6259		0.283
0.6263		0.2831
0.6263		0.2833
0.6269		0.2834
0.6276		0.2835
0.6278		0.2836
0.6278		0.2836
0.6288		0.2837
0.6288		0.2839
0.6293		0.2839
0.6297		0.2841
0.6309		0.2841
0.6313		0.2841
0.6314		0.2842
0.6315		0.2842
0.6318		0.2842
0.6323		0.2843
0.6325		0.2844
0.633		0.2845
0.6333		0.2849
0.6333		0.285
0.6338		0.2852
0.6339		0.2852
0.6342		0.2853
0.6342		0.2853
0.6343		0.2853
0.6343		0.2855
0.6356		0.2858
0.6356		0.2858
0.6357		0.2858
0.636		0.2858
0.6365		0.2859
0.6366		0.2859
0.637		0.2861
0.6373		0.2861
0.6373		0.2862
0.6377		0.2863
0.6379		0.2863
0.6387		0.2864
0.6389		0.2864
0.6392		0.2864
0.6393		0.2864
0.6394		0.2865
0.6394		0.2866
0.6411		0.2866
0.6416		0.2868
0.6416		0.2868
0.6417		0.2869
0.6426		0.2869
0.6429		0.2872
0.6434		0.2873
0.6436		0.2874
0.6446		0.2876
0.6452		0.2877
0.6455		0.2877
0.647		0.2878
0.6473		0.2879
0.6474		0.2879
0.6477		0.288
0.6479		0.288
0.6487		0.2881
0.6487		0.2885
0.649		0.2885
0.6491		0.2886
0.6495		0.2888
0.6501		0.2888
0.6502		0.2891
0.6504		0.2892
0.6506		0.2893
0.6508		0.2893
0.6511		0.2894
0.6516		0.2895
0.6524		0.2896
0.6531		0.2897
0.6532		0.2898
0.6533		0.2898
0.6533		0.2898
0.6541		0.2901
0.6544		0.2902
0.6546		0.2902
0.6546		0.2904
0.6549		0.2905
0.655		0.2906
0.6555		0.2907
0.6559		0.2908
0.656		0.291
0.6562		0.2913
0.6569		0.2914
0.6573		0.2916
0.6574		0.2917
0.6577		0.292
0.6579		0.292
0.6581		0.2921
0.6583		0.2924
0.6584		0.2925
0.6586		0.2925
0.6589		0.2932
0.659		0.2933
0.6596		0.2935
0.6605		0.2937
0.6605		0.2937
0.6605		0.2937
0.6606		0.2939
0.6608		0.2939
0.6613		0.294
0.6615		0.2942
0.6616		0.2943
0.662		0.2947
0.663		0.2948
0.6633		0.2948
0.6649		0.2949
0.6649		0.2951
0.6662		0.2952
0.6666		0.2954
0.667		0.2954
0.6675		0.2966
0.6676		0.2968
0.6679		0.2971
0.6682		0.2973
0.6685		0.2975
0.6691		0.2975
0.6694		0.2976
0.6705		0.2976
0.671		0.2976
0.6718		0.2976
0.6718		0.2976
0.6719		0.2977
0.6722		0.2981
0.6723		0.2984
0.6727		0.2985
0.6733		0.2985
0.6736		0.2988
0.6737		0.2988
0.6739		0.299
0.6739		0.2992
0.6741		0.2995
0.6741		0.2996
0.6754		0.2997
0.6756		0.2998
0.676		0.2998
0.6763		0.2998
0.6765		0.2998
0.6765		0.3
0.6768		0.3002
0.6768		0.3004
0.677		0.3004
0.6771		0.3006
0.6775		0.3007
0.6776		0.3008
0.6776		0.3012
0.6781		0.3012
0.6782		0.3013
0.6782		0.3013
0.6794		0.3015
0.6796		0.3016
0.6798		0.3017
0.681		0.3017
0.681		0.3018
0.6813		0.3019
0.6814		0.3019
0.6817		0.302
0.6818		0.3023
0.6824		0.3023
0.6829		0.3024
0.6832		0.3028
0.6833		0.3029
0.6834		0.303
0.6835		0.3033
0.6844		0.3033
0.6852		0.3033
0.6853		0.3034
0.6854		0.3035
0.686		0.3036
0.6864		0.3036
0.6875		0.3039
0.6876		0.3039
0.6878		0.3039
0.6881		0.304
0.6883		0.3042
0.6886		0.3043
0.6892		0.3043
0.6894		0.3047
0.6895		0.305
0.6897		0.3051
0.6901		0.3054
0.6902		0.3054
0.6903		0.3057
0.6907		0.3059
0.6913		0.306
0.692		0.3061
0.692		0.3066
0.6922		0.3066
0.6923		0.3066
0.6928		0.3066
0.6931		0.3066
0.6945		0.3066
0.6947		0.3067
0.6951		0.3067
0.6952		0.3068
0.6958		0.3069
0.6958		0.307
0.6959		0.3075
0.696		0.3076
0.6964		0.3076
0.6978		0.308
0.6982		0.308
0.6987		0.3081
0.699		0.3082
0.6994		0.3082
0.6995		0.3082
0.6995		0.3082
0.6997		0.3083
0.7002		0.3083
0.7006		0.3084
0.7007		0.3085
0.7012		0.3087
0.7015		0.3089
0.7016		0.3091
0.7018		0.3093
0.7018		0.3096
0.7018		0.3096
0.702		0.3099
0.7022		0.31
0.7023		0.3102
0.7024		0.3102
0.7026		0.3102
0.7033		0.3103
0.7044		0.3104
0.7045		0.3106
0.7064		0.3106
0.7064		0.3106
0.7065		0.3106
0.7069		0.3107
0.7077		0.3108
0.7078		0.311
0.7079		0.311
0.7086		0.3111
0.709		0.3111
0.7095		0.3112
0.7099		0.3114
0.7107		0.3115
0.7108		0.312
0.7117		0.3122
0.7118		0.3122
0.7129		0.3126
0.7134		0.3126
0.7135		0.3126
0.714		0.3126
0.7141		0.3127
0.7143		0.3129
0.7147		0.3132
0.7151		0.3135
0.7157		0.3137
0.7159		0.3137
0.7167		0.3137
0.7168		0.3138
0.7169		0.314
0.7174		0.3142
0.7176		0.3145
0.7185		0.3146
0.7188		0.3149
0.719		0.3151
0.7195		0.3151
0.7197		0.3152
0.7197		0.3156
0.7201		0.3156
0.7211		0.3157
0.7212		0.3161
0.7212		0.3161
0.7212		0.3163
0.7213		0.3163
0.7215		0.3164
0.7217		0.3166
0.7218		0.3169
0.722		0.317
0.7224		0.3171
0.7225		0.3176
0.7231		0.3176
0.7233		0.3177
0.7239		0.3178
0.724		0.3181
0.724		0.3181
0.7242		0.3182
0.7243		0.3183
0.7245		0.3183
0.7258		0.3183
0.7263		0.3184
0.7277		0.3184
0.7277		0.3188
[truncated: 2,609 more rows]

## Sheet: Figure S4 b
	Western Blot analyses of SseF-3xHA
			Blot 1							Blot 2
Ponceau S stain
		plasmid	p5065			p2643			plasmid	p5065			p2643
		clone	1	2	3				clone	1	2	3
ECL detection
Overlay with standard

## Sheet: Figure S10 b
	4 h		6 h		8 h
A: 488; B:568	Pearson's Coefficient:		Pearson's Coefficient:		Pearson's Coefficient:
	r=0.286		r=0.594		r=0.447
	Manders' Coefficients (using threshold value of 9 for imgA and 6 for imgB):		Manders' Coefficients (using threshold value of 11 for imgA and 6 for imgB):		Manders' Coefficients (using threshold value of 18 for imgA and 10 for imgB):
	M1=0.178 (fraction of A overlapping B)		M1=0.518 (fraction of A overlapping B)		M1=0.342 (fraction of A overlapping B)
	M2=0.66 (fraction of B overlapping A)		M2=0.902 (fraction of B overlapping A)		M2=0.866 (fraction of B overlapping A)
A: 488; B:647	Pearson's Coefficient:		Pearson's Coefficient:		Pearson's Coefficient:
	r=0.023		r=0.178		r=0.212
	Manders' Coefficients (using threshold value of 30 for imgA and 40 for imgB):		Manders' Coefficients (using threshold value of 11 for imgA and 7 for imgB):		Manders' Coefficients (using threshold value of 18 for imgA and 30 for imgB):
	M1=0.025 (fraction of A overlapping B)		M1=0.278 (fraction of A overlapping B)		M1=0.132 (fraction of A overlapping B)
	M2=0.136 (fraction of B overlapping A)		M2=0.458 (fraction of B overlapping A)		M2=0.497 (fraction of B overlapping A)
A: 568; B:647	Pearson's Coefficient:		Pearson's Coefficient:		Pearson's Coefficient:
	r=0.045		r=0.248		r=0.424
	Manders' Coefficients (using threshold value of 32 for imgA and 67 for imgB):		Manders' Coefficients (using threshold value of 10 for imgA and 7 for imgB):		Manders' Coefficients (using threshold value of 30 for imgA and 30 for imgB):
	M1=0.031 (fraction of A overlapping B)		M1=0.441 (fraction of A overlapping B)		M1=0.429 (fraction of A overlapping B)
	M2=0.073 (fraction of B overlapping A)		M2=0.294 (fraction of B overlapping A)		M2=0.377 (fraction of B overlapping A)

[truncated: 1 more sheets: Figure S10 c]
